# Supplementary material for: Oral microbiome alterations in epilepsy and after seizure control
Source: Front Microbiol. 2023 Nov 29;14:1277022. doi: 10.3389/fmicb.2023.1277022 (PMC10721976; doi:10.3389/fmicb.2023.1277022)
Supplement: Supplementary file 1 [file Table_1.xlsx]

## Sheet: Sheet1
Supplementary table S1. Clinical characteristic of participants in the oral and serum discovery cohort.
Supplementary table S2. The detailed values of oral microbial diversity index and observed OTUs in the discovery cohort (100 EP and 200 HC).
Supplementary table S3. The abundance and composition at the genus level of each sample in the discovery cohort (100 EP and 200 HC).
Supplementary table S4. The different degree of genus level (p value) between the HC (n=200) and EP (n=100) in the discovery cohort.
Supplementary table S5. The abundance and composition at the phylum level of each sample in the discovery cohort (100 EP and 200 HC).
Supplementary table S6. The different degree of phylum level (p value) between the HC (n=200) and EP (n=100) in the discovery cohort.
Supplementary table S7. The relative abundance and distribution of the key OTUs in the discovery cohort (100 HC and 200 EP).
Supplementary table S8. The corresponding LDA value and p value of the microorganisms at the genus level in the discovery cohort (100 HC and 200 EP).
Supplementary table S9. The corresponding LDA value and p value of the microbial function in the discovery cohort (100 HC and 200 EP).
Supplementary table S10. The detailed values of oral microbial diversity index and observed OTUs in the discovery cohort (22 EPR and 44 HC).
Supplementary table S11. The abundance and composition at the genus level of each sample in the discovery cohort (22 EPR and 44 HC).
Supplementary table S12. The different degree of genus level (p value) between the HC (n=44) and EPR (n=22) in the discovery cohort.
Supplementary table S13. The abundance and composition at the phylum level of each sample in the discovery cohort (22 EPR and 44 HC).
Supplementary table S14. The different degree of phylum level (p value) between the HC (n=44) and EPR (n=22) in the discovery cohort.
Supplementary table S15. The relative abundance and distribution of the key OTUs in the discovery cohort (44 HC and 22 EP).
Supplementary table S16. The corresponding LDA value and p value of the microorganisms at the genus level in the discovery cohort (44 HC and 22 EPR).
Supplementary table S17. The corresponding LDA value and p value of the microbial function in the discovery cohort (44 HC and 22 EPR).
Supplementary table S18. The detailed values of oral microbial diversity index and observed OTUs in the discovery cohort (20 EP and 20 EPR).
Supplementary table S19. The abundance and composition at the genus level of each sample in the discovery cohort (20 EP and 20 EPR).
Supplementary table S20. The different degree of genus level (p value) between the EP (n=20) and EPR (n=20) in the discovery cohort.
Supplementary table S21. The abundance and composition at the phylum level of each sample in the discovery cohort (20 EP and 20 EPR).
Supplementary table S22. The OTU between 20 EP and 20 EPR was obtained by Wilcoxon Rank sum test.

## Sheet: Sheet2
Supplementary table S1. Clinical characteristic of participants in the oral and serum discovery cohort.
	Tongue-coating sample of discovery cohort (n=300)
	Healthy controls (n=200)	Confirmed patients	P value
		(n=100)
Age (years)	28.11±6.75	25.393±15.46	0.13
Sex (female/male)	48/52	107/93	0.369
Seizure frequency
≤ 6/year	\	39	\
>6/year	\	61	\
Clinical indexes
RBC [× 1012 per L]	4.81±0.46	4.31±0.53	<0.001
WBC [× 109 per L]	6.05±1.90	5.50±1.92	0.004
Hemoglobin [g L−1]	149.5±25	132.65±21.43	<0.001
Platelet [× 109 per L]	240.89±50.74	232.73±76.43	0.336
ALB [g L−1]	48.42±2.95	44.00±4.95	<0.001
BUN [mmol L−1]	4.35±1.54	4.20±1.28	0.246
Uric acid [μmol L−1]	348.76±96.45	281.30±91.02	<0.001
eGFR	112.00±14.77	121.10±14.85	<0.001
T‐chol [mmol L−1]	4.46±0.84	3.89±0.46	<0.001
TG [mmol L−1]	1.32±0.07	0.89±0.03	<0.001
TBIL [μmol L−1]	12.81±6.17	6.20±3.76	<0.001

## Sheet: Sheet3
Supplementary table S2. The detailed values of oral microbial diversity index and observed OTUs in the discovery cohort (100 EP and 200 HC).
sample	reads	label	ace	chao	shannon	simpson	coverage	observed_otus
E_001	52572	0.97	424.989	432.364	3.90143	0.053637	0.998916	384
E_002	18518	0.97	392.167	398.083	4.0354	0.037329	0.99622	331
E_005	25186	0.97	321.018	332.037	3.63665	0.063122	0.997777	275
E_006	30966	0.97	370.584	380.194	3.5232	0.076903	0.998095	325
E_007	24962	0.97	342.097	351.323	3.5831	0.063963	0.997676	298
E_008	37637	0.97	317.305	313.091	3.18907	0.085403	0.998459	263
E_009	33313	0.97	349.526	350.774	3.81346	0.046911	0.998439	308
E_010	28390	0.97	382.071	380.5	3.77547	0.054253	0.997957	337
E_011	24172	0.97	403.684	414.029	3.65107	0.087286	0.997145	347
E_012	55804	0.97	320.516	334.24	3.00416	0.108136	0.999032	277
E_013	47078	0.97	329.12	327.129	3.71124	0.051357	0.999087	298
E_015	31240	0.97	351.727	364.536	3.64043	0.055118	0.998015	297
E_016	27429	0.97	413.601	419.7	3.70806	0.060298	0.997339	354
E_017	23460	0.97	270.076	261.794	2.82789	0.15992	0.997997	230
E_019	23625	0.97	409.315	383.75	3.72929	0.054889	0.997079	286
E_020	26911	0.97	399.962	404.667	3.47524	0.106298	0.997139	316
E_021	21726	0.97	334.216	338.517	3.62702	0.072801	0.997561	291
E_022	17079	0.97	357.702	346.109	3.7725	0.057785	0.99637	305
E_023	31739	0.97	423.438	431.171	3.9901	0.044686	0.997889	368
E_024	39359	0.97	331.317	329.062	3.559	0.06064	0.998653	286
E_025	36524	0.97	335.505	354.875	3.51844	0.064663	0.998412	286
E_026	39501	0.97	315.3	318.333	3.59812	0.062983	0.998835	280
E_027	23774	0.97	395.894	397.158	4.06905	0.037456	0.997434	349
E_028	50515	0.97	430.472	428.029	4.40928	0.027126	0.999129	401
E_029	26199	0.97	324.071	332.207	3.53243	0.057486	0.997633	267
E_032	23466	0.97	306.865	310.724	3.60874	0.05772	0.997784	265
E_034	19214	0.97	399.347	395.75	3.98041	0.048933	0.996565	347
E_037	51818	0.97	405.072	393.562	3.91808	0.041472	0.999016	367
E_038	20970	0.97	320.889	328.724	3.64398	0.060321	0.99752	283
E_039	24966	0.97	269.074	272.4	3.56007	0.055389	0.998157	231
E_040	23238	0.97	388.833	382	4.25059	0.027003	0.997633	349
E_041	31218	0.97	357.008	365.037	3.93159	0.044901	0.998591	330
E_045	36490	0.97	298.305	300.545	3.73391	0.05767	0.999123	278
E_048	23459	0.97	304.64	313.12	3.37127	0.076227	0.997741	258
E_050	29663	0.97	399.059	407.031	3.80446	0.077852	0.997876	346
E_051	46055	0.97	339.007	347.125	3.47479	0.088455	0.998893	294
E_052	32284	0.97	338.64	342.484	3.57108	0.068472	0.998234	291
E_054	26843	0.97	411.871	434.138	3.90617	0.042287	0.997243	341
E_055	35646	0.97	373.655	373.312	3.83571	0.048094	0.998317	318
E_058	21799	0.97	384.379	393.086	3.71514	0.054002	0.996881	328
E_059	48923	0.97	351.675	353.2	3.78478	0.046453	0.998998	314
E_060	54876	0.97	341.259	332.25	3.65784	0.063303	0.999125	297
E_061	52902	0.97	359.331	378.316	3.88563	0.041936	0.999206	333
E_062	28274	0.97	405.998	418.034	4.30209	0.032111	0.997984	363
E_064	21239	0.97	257.321	266.955	2.69439	0.199346	0.997599	209
E_066	36893	0.97	398.504	415.37	3.70765	0.057321	0.998157	331
E_067	50880	0.97	447.854	463	4.06779	0.04222	0.998821	404
E_068	26349	0.97	409.09	435.138	3.78447	0.053861	0.997192	342
E_069	36862	0.97	311.577	318.048	3.72951	0.055785	0.998806	273
E_070	35211	0.97	393.214	391.886	4.24234	0.027686	0.998324	343
E_071	24175	0.97	348.563	354.1	3.69512	0.054552	0.997601	299
E_072	21667	0.97	403.534	401.091	3.69239	0.057422	0.996677	343
E_073	29740	0.97	248.689	245.556	3.25943	0.08336	0.99889	226
E_075	17920	0.97	398.509	398.718	4.02721	0.035363	0.996038	335
E_076	20507	0.97	312.139	326.077	3.38706	0.070562	0.997074	258
E_077	17102	0.97	448.287	457.108	3.98573	0.04429	0.994913	356
E_078	19363	0.97	283.046	283.6	3.52623	0.062821	0.997521	246
E_081	18377	0.97	321.449	328	3.18105	0.111848	0.996463	263
E_083	14678	0.97	457.038	479.526	3.95257	0.04397	0.993391	357
E_084	17338	0.97	388.686	399.364	3.86604	0.04481	0.995617	313
E_085	30825	0.97	307.687	319.957	3.3342	0.091399	0.998183	253
E_086	25627	0.97	435.74	439.571	3.95635	0.047605	0.997151	377
E_088	22149	0.97	345.401	335.136	3.67378	0.053127	0.997652	305
E_090	30714	0.97	333.943	349.875	3.6959	0.053078	0.998112	281
E_091	41075	0.97	425.046	422.884	3.58935	0.085742	0.998442	376
E_093	24439	0.97	324.279	318.275	2.77025	0.152314	0.997463	271
E_097	44863	0.97	347.893	355.333	3.39996	0.069643	0.998596	283
E_102	38048	0.97	330.139	324.4	3.26297	0.09291	0.998712	295
E_104	44289	0.97	326.937	340.417	3.34837	0.076863	0.998803	283
E_106	33759	0.97	364.897	397.955	3.21584	0.135325	0.998163	312
E_107	36054	0.97	350.811	340.558	3.37099	0.072253	0.998308	298
E_108	24769	0.97	349.907	329.913	3.26133	0.082799	0.997456	245
E_109	23889	0.97	452.956	450.022	4.35922	0.02573	0.997028	396
E_110	16514	0.97	319.342	323.371	3.50225	0.087373	0.996791	284
E_114	34669	0.97	331.492	328.125	3.44612	0.083684	0.998385	280
E_115	38612	0.97	326.879	320	3.35262	0.095154	0.998576	275
E_117	29996	0.97	307.565	315.222	3.0659	0.112401	0.998066	254
E_118	60671	0.97	384.325	389.241	3.76003	0.051146	0.999176	347
E_119	22142	0.97	364.128	400.161	1.97385	0.432238	0.996161	285
E_121	31310	0.97	386.969	391.757	3.5357	0.080114	0.99786	332
E_122	49696	0.97	330.656	335.444	3.52465	0.056445	0.999135	302
E_123	14615	0.97	410.489	412.61	4.13586	0.039817	0.995142	352
E_125	21583	0.97	324.56	331.452	3.87114	0.040788	0.997544	287
E_126	30828	0.97	335.978	329	3.09732	0.092806	0.997924	273
E_127	20387	0.97	303.176	312	3.38653	0.071671	0.9974	259
E_128	25682	0.97	246.493	240.24	2.78549	0.122872	0.99817	197
E_130	26555	0.97	408.923	442.219	3.52976	0.070471	0.996761	328
E_131	26304	0.97	322.563	335.077	3.3144	0.087595	0.997719	267
E_132	23776	0.97	429.057	380.182	3.45306	0.060262	0.996593	282
E_133	27161	0.97	362.224	377.5	3.456	0.065394	0.997165	273
E_134	35303	0.97	348.245	348.303	3.28336	0.070198	0.997989	273
E_136	30565	0.97	356.85	368.964	3.62154	0.05119	0.997808	290
E_137	37303	0.97	337.665	340	3.72585	0.03771	0.998311	277
E_138	44812	0.97	246.507	246.333	2.85649	0.130791	0.999197	223
E_139	41557	0.97	339.497	338	3.31479	0.093522	0.998628	296
E_141	49213	0.97	239.518	247.143	2.8498	0.118174	0.999086	200
E_142	44253	0.97	239.663	252.476	3.2126	0.065088	0.998938	201
E_143	45022	0.97	402.229	339.871	2.66702	0.119957	0.998268	243
E_144	54037	0.97	228.021	232.867	2.44216	0.263431	0.999574	216
E_145	36502	0.97	334.176	323.026	3.01631	0.144943	0.998384	278
HC_001	31922	0.97	269.954	275.143	2.94827	0.122142	0.998308	207
HC_003	53037	0.97	255.618	256.435	2.74539	0.118708	0.999038	201
HC_004	35384	0.97	326.584	273	2.93108	0.10326	0.998389	189
HC_005	36516	0.97	374.31	346.25	3.06441	0.129669	0.998083	260
HC_006	49274	0.97	316.787	331.84	3.11574	0.106158	0.998843	268
HC_007	34188	0.97	350.356	348.125	3.38259	0.068129	0.997865	266
HC_008	35486	0.97	286.767	275	3.046	0.103408	0.998394	218
HC_010	26548	0.97	276.356	271.2	2.86098	0.181612	0.998154	232
HC_012	48427	0.97	308.505	300	3.15343	0.078393	0.998926	222
HC_013	41663	0.97	326.193	372.895	2.81962	0.1602	0.998416	260
HC_014	23320	0.97	284.979	299.44	3.0269	0.115457	0.99747	231
HC_016	30521	0.97	320.109	333.64	3.36172	0.076004	0.997903	253
HC_017	35573	0.97	424.623	409.556	3.212	0.066861	0.997751	234
HC_018	22978	0.97	275.308	285.957	2.80482	0.15175	0.997563	219
HC_020	43194	0.97	325.918	311.026	3.49765	0.05899	0.998634	266
HC_021	23300	0.97	311.67	320.12	3.72598	0.046861	0.997511	254
HC_022	37856	0.97	356.7	354.406	3.41553	0.076915	0.998045	270
HC_023	24074	0.97	252.204	261.714	2.85124	0.18622	0.998006	208
HC_024	34397	0.97	312.392	315.194	3.24868	0.09207	0.998285	260
HC_025	40388	0.97	336.811	337.429	3.19515	0.098934	0.998391	278
HC_026	40097	0.97	363.398	359.469	3.58467	0.048809	0.998254	284
HC_027	26808	0.97	317.851	293.118	2.81119	0.124081	0.997762	189
HC_028	38812	0.97	295.272	306.913	3.34599	0.067636	0.998634	247
HC_030	36738	0.97	344.698	332.083	3.57894	0.04764	0.998095	265
HC_031	29247	0.97	267.796	266.077	3.46788	0.065167	0.998461	228
HC_032	38177	0.97	339.648	303.5	3.57475	0.053771	0.998507	237
HC_033	44103	0.97	447.457	405.781	3.43821	0.06234	0.998141	302
HC_034	45033	0.97	265.797	282.556	3.26116	0.087679	0.999023	230
HC_035	40620	0.97	298.743	297.385	3.33341	0.062076	0.998498	227
HC_036	56133	0.97	363.571	355.028	3.21418	0.072694	0.998735	286
HC_037	42533	0.97	333.167	345.778	3.40111	0.076134	0.998566	278
HC_038	38280	0.97	291.067	280.618	3.07685	0.095904	0.998485	232
HC_039	33678	0.97	319.93	314.385	3.66436	0.044346	0.998278	272
HC_040	44805	0.97	308.248	295.917	2.95553	0.101548	0.998706	250
HC_041	28808	0.97	270.693	274.042	3.48088	0.059189	0.998369	229
HC_043	48036	0.97	345.686	342.579	3.3027	0.075197	0.998751	296
HC_044	35079	0.97	379.064	373.077	3.1544	0.09157	0.997691	290
HC_046	57322	0.97	437.744	435.024	3.30106	0.087711	0.998552	354
HC_047	26540	0.97	303.617	296.941	3.31111	0.083745	0.997852	250
HC_048	40495	0.97	289.285	300.652	3.32539	0.082325	0.998716	243
HC_049	30685	0.97	445.619	428.75	2.88009	0.171066	0.99723	280
HC_050	34824	0.97	356.998	343.757	3.4842	0.0602	0.998076	284
HC_052	40999	0.97	262.478	264.652	3.12819	0.090186	0.999	229
HC_053	35160	0.97	271.09	286.526	3.31979	0.066626	0.998493	214
HC_055	33162	0.97	263.503	270.682	2.78184	0.151512	0.998492	215
HC_056	33677	0.97	251.336	264.056	3.21501	0.086525	0.998604	204
HC_057	36412	0.97	362.544	362.171	3.8088	0.040669	0.99816	299
HC_058	41255	0.97	319.321	306.108	3.57746	0.057099	0.998788	273
HC_059	25314	0.97	300.26	359.077	3.37288	0.089028	0.997867	249
HC_060	37334	0.97	283.653	271.182	3.4579	0.05446	0.998714	237
HC_061	35723	0.97	287.5	290.4	2.84284	0.133071	0.99846	231
HC_062	27654	0.97	274.344	275.345	2.84308	0.164561	0.998047	226
HC_063	39103	0.97	238.963	212.714	3.1717	0.080219	0.999054	181
HC_064	31538	0.97	273.327	266.286	3.31656	0.080701	0.998732	244
HC_065	27454	0.97	296.514	298.034	3.22938	0.101387	0.997815	237
HC_066	22235	0.97	316.987	313.03	3.22934	0.08719	0.997077	250
HC_067	34871	0.97	300.23	334	3.36513	0.060863	0.998136	230
HC_068	36896	0.97	305.397	307.844	3.25337	0.090692	0.998618	268
HC_069	32297	0.97	331.331	324.838	3.12124	0.107644	0.998142	277
HC_070	42558	0.97	363.938	308.838	3.56919	0.053149	0.99859	261
HC_071	27841	0.97	290.255	282.588	3.31949	0.073171	0.99824	248
HC_073	30287	0.97	374.251	369.556	3.15267	0.099319	0.997755	243
HC_075	25337	0.97	365.842	346.714	3.21485	0.081737	0.997277	235
HC_076	29679	0.97	276.739	296.056	3.80846	0.04268	0.998315	228
HC_077	27636	0.97	263.368	222.417	2.94775	0.109489	0.998408	183
HC_078	19470	0.97	305.049	306.034	3.47478	0.068583	0.996918	245
HC_079	34580	0.97	316.322	312.486	3.29565	0.063657	0.998149	258
HC_080	27909	0.97	294.709	302.6	3.55346	0.054786	0.997993	241
HC_081	35252	0.97	400.056	333.167	3.60427	0.053876	0.998043	268
HC_082	38573	0.97	262.952	286	3.31063	0.061478	0.998678	211
HC_083	28597	0.97	185.652	182.059	2.81924	0.128541	0.998741	145
HC_084	39525	0.97	374.23	369.824	3.22876	0.086966	0.998077	286
HC_085	34211	0.97	364.315	326.889	2.87021	0.14087	0.997983	240
HC_086	46008	0.97	392.548	391.395	3.66888	0.053645	0.998457	326
HC_087	20057	0.97	286.997	276	3.24446	0.110199	0.997407	237
HC_088	26410	0.97	215.525	215.652	2.83907	0.119573	0.998448	180
HC_089	27134	0.97	268.349	261.231	3.14862	0.101959	0.998194	216
HC_090	24358	0.97	381.841	323.857	3.30147	0.064312	0.997003	230
HC_091	39551	0.97	327.653	339.333	3.37846	0.072174	0.998357	270
HC_092	25240	0.97	294.195	307.731	3.11541	0.094044	0.997544	235
HC_093	30709	0.97	333.13	320.838	3.40431	0.076032	0.998046	273
HC_094	37437	0.97	306.379	303	3.34458	0.072006	0.998424	244
HC_095	16327	0.97	293.251	289.312	3.23725	0.077102	0.996325	234
HC_096	26790	0.97	335.58	337	3.63809	0.056725	0.997723	276
HC_097	37176	0.97	410.326	361.333	3.49349	0.053913	0.998036	264
HC_098	25923	0.97	348.695	322.5	3.20983	0.091196	0.997454	225
HC_099	38952	0.97	414.305	349.04	3.3649	0.064813	0.9981	241
HC_101	60175	0.97	368.423	397.773	3.44618	0.064485	0.998837	288
HC_102	60882	0.97	317.006	331.25	2.96079	0.114958	0.998998	255
HC_103	24395	0.97	236.468	223.042	2.30842	0.294748	0.998073	178
HC_104	28150	0.97	290.648	299.391	3.6214	0.046299	0.997904	225
HC_105	54512	0.97	295.511	285.781	3.04554	0.125519	0.999138	252
HC_106	25128	0.97	228.501	224.556	2.61474	0.134648	0.99805	181
HC_107	48359	0.97	378.96	340.724	3.23368	0.083725	0.998656	269
HC_108	25710	0.97	309.735	323.87	3.35874	0.091993	0.997744	252
HC_109	38516	0.97	442.218	431.158	3.34434	0.069899	0.997949	269
HC_110	34508	0.97	283.874	296.455	2.37251	0.27051	0.998261	216
HC_116	26149	0.97	318.75	364.789	3.01251	0.116973	0.997285	234
HC_117	35179	0.97	298.955	319.25	2.93725	0.13827	0.998266	243
HC_118	29377	0.97	314.482	313	3.4642	0.071216	0.998128	268
HC_120	24277	0.97	338.732	328.375	3.37358	0.059638	0.997117	268
HC_124	25545	0.97	398.096	376	3.43429	0.063887	0.997025	262
HC_125	23602	0.97	261.785	268.111	3.09266	0.097105	0.997797	219
HC_128	27219	0.97	221.978	224.652	3.05377	0.098433	0.998494	189
HC_129	41137	0.97	306.728	322.167	3.10229	0.11849	0.998639	258
HC_130	32657	0.97	347.379	367.231	3.32037	0.078351	0.997887	277
HC_131	36639	0.97	324.536	340.5	3.63541	0.048228	0.998444	274
HC_132	46780	0.97	302.43	301.516	3.4431	0.062996	0.998931	262
HC_134	33183	0.97	257.895	253.333	2.69445	0.177378	0.998614	215
HC_137	27223	0.97	295.815	287.364	3.33823	0.068231	0.997906	239
HC_139	24666	0.97	332.711	334.241	2.96048	0.165639	0.997284	258
HC_141	22662	0.97	295.286	306	2.48993	0.208814	0.997176	222
HC_142	17303	0.97	260.433	256.125	3.73694	0.037847	0.997342	213
HC_145	19238	0.97	307.364	311	3.49907	0.084172	0.997089	256
HC_146	16334	0.97	303.903	289.487	3.56545	0.076737	0.996572	250
HC_147	29045	0.97	294.544	304	2.98124	0.132366	0.998106	249
HC_148	36839	0.97	276.241	298.143	2.56588	0.188131	0.998344	211
HC_151	41407	0.97	383.39	349.577	3.16759	0.089919	0.998285	254
HC_152	17514	0.97	362.82	333.5	3.06977	0.109523	0.995832	224
HC_155	20946	0.97	352.773	320.885	3.08026	0.095512	0.996658	228
HC_156	52250	0.97	274.297	298.5	2.63561	0.142666	0.998947	216
HC_158	20086	0.97	288.882	296.167	3.39685	0.066119	0.997212	232
HC_159	32242	0.97	287.506	292.115	3.16996	0.097079	0.998294	235
HC_161	20811	0.97	263.946	274.955	3.1851	0.090422	0.997549	217
HC_164	37468	0.97	347.143	344.784	3.34728	0.076437	0.998319	292
HC_165	37430	0.97	238.926	225.848	1.69354	0.480746	0.998905	201
HC_166	49568	0.97	236.038	232.25	2.65574	0.132162	0.999092	191
HC_167	26056	0.97	256.22	260.875	2.00533	0.324661	0.997889	199
HC_168	37681	0.97	257.558	270.526	2.46022	0.179491	0.998593	198
HC_169	22535	0.97	302.166	291.938	1.95454	0.381731	0.997382	185
HC_173	29886	0.97	320.367	331.731	3.10862	0.097752	0.997925	259
HC_174	53255	0.97	288.264	291	3.13188	0.102542	0.99908	242
HC_175	17707	0.97	236.429	245.316	3.09078	0.116167	0.997628	200
HC_177	32514	0.97	292.673	292.385	3.57862	0.056386	0.998524	249
HC_178	30053	0.97	270.01	278.25	3.13361	0.100636	0.99827	223
HC_180	37703	0.97	276.967	276.897	3.28416	0.079228	0.998727	238
HC_181	36652	0.97	295.278	294	3.40849	0.059137	0.998663	252
HC_184	51805	0.97	248.581	250	2.53451	0.201806	0.999131	205
HC_185	38253	0.97	479.237	424.9	3.36651	0.085446	0.997673	327
HC_187	18963	0.97	204.511	217.25	2.77697	0.127266	0.997838	166
HC_188	26875	0.97	237.494	243.143	3.21383	0.0681	0.998326	196
HC_189	23809	0.97	240.833	234.621	3.12088	0.104645	0.998152	202
HC_190	39837	0.97	290.331	296.652	3.34122	0.073264	0.998695	239
HC_191	39594	0.97	251.529	245.04	2.50651	0.211404	0.998762	198
HC_192	41072	0.97	281.67	279.724	2.75167	0.13366	0.998734	234
HC_193	14987	0.97	286.016	283.034	3.27444	0.079798	0.995997	222
HC_195	60502	0.97	261.212	287.688	2.99242	0.116292	0.999157	208
HC_196	46669	0.97	266.339	269	2.86129	0.126426	0.998929	220
HC_197	47956	0.97	337.701	334.03	3.19874	0.081449	0.998645	271
HC_198	49199	0.97	229.172	228.05	3.02471	0.087117	0.999146	185
HC_200	28117	0.97	330.006	342.286	3.47298	0.064867	0.997688	268
HC_201	48476	0.97	354.007	365.25	3.20406	0.073963	0.998556	279
HC_202	44232	0.97	339.332	337	3.4634	0.057948	0.998508	272
HC_203	26680	0.97	178.059	179.867	3.27489	0.071443	0.999138	163
HC_204	60127	0.97	221.092	213.5	2.85866	0.096937	0.999335	181
HC_205	29240	0.97	267.672	270.115	3.2513	0.096494	0.99829	223
HC_206	35326	0.97	297.524	324.143	2.92834	0.109439	0.998273	237
HC_207	33996	0.97	407.947	376.056	3.27421	0.07423	0.997912	238
HC_208	34198	0.97	358.882	376.75	3.62603	0.050639	0.997924	288
HC_210	26894	0.97	275.095	242.895	3.04169	0.089345	0.998178	181
HC_211	33420	0.97	277.587	275	3.3206	0.065317	0.998474	224
HC_212	32929	0.97	275.422	269.688	2.89087	0.124155	0.998451	190
HC_213	52970	0.97	304.856	309.556	3.10955	0.089062	0.998867	244
HC_214	46989	0.97	295.562	308.217	3.05648	0.091208	0.998851	246
HC_216	40153	0.97	330.017	330	3.25525	0.078689	0.998406	267
HC_217	22861	0.97	247.536	242.781	2.79936	0.123366	0.997944	209
HC_218	42707	0.97	313.246	275.231	2.72736	0.163846	0.998689	216
HC_219	34281	0.97	253.695	245.676	3.30211	0.082732	0.999096	232
HC_220	40983	0.97	275.393	244.13	2.40566	0.187986	0.998804	193
HC_221	29226	0.97	294.63	300.2	3.17516	0.08181	0.997913	227
HC_222	27533	0.97	353.547	322.5	3.18018	0.084817	0.997603	240
HC_223	25350	0.97	237.806	222.235	1.55282	0.528376	0.998225	164
HC_224	30790	0.97	333.576	308.957	3.18962	0.090269	0.998051	232
HC_225	25938	0.97	228.646	241.556	2.60299	0.171161	0.998304	189
HC_226	34618	0.97	218.042	224.235	3.03891	0.090194	0.998816	176
HC_227	33230	0.97	228.584	223.045	2.68065	0.151943	0.998706	182
HC_228	50956	0.97	216.372	216.955	2.34047	0.22167	0.999254	185
HC_230	53650	0.97	278.293	261.125	2.72974	0.141098	0.998956	213
HC_231	25701	0.97	373.729	330.2	3.25671	0.114632	0.997315	252
HC_233	28364	0.97	297.285	318.636	3.15009	0.105829	0.998131	256
HC_235	37293	0.97	384.451	367.333	2.98249	0.104875	0.99815	237
HC_236	33254	0.97	193.612	188.167	2.20109	0.293823	0.998978	157
HC_237	24685	0.97	304.385	290.45	2.83973	0.17077	0.997853	256
HC_238	36078	0.97	242.323	239.286	2.08049	0.289907	0.99867	199
HC_246	39066	0.97	335.779	337.848	3.44092	0.06222	0.99849	286
HC_257	21392	0.97	276.85	309.5	2.94272	0.145018	0.997429	227
HC_258	34435	0.97	363.826	354.368	3.07909	0.099162	0.998054	238
HC_282	35471	0.97	254.556	252.889	3.02153	0.104445	0.998816	221
HC_283	26509	0.97	221.866	232.353	3.04079	0.117261	0.998567	191
HC_285	26811	0.97	263.164	262.24	2.97486	0.118805	0.998247	219
HC_300	50350	0.97	298.736	297.029	2.86744	0.142339	0.999007	261
HC_323	22410	0.97	272.859	229.667	2.80161	0.114192	0.997858	167
HC_324	17575	0.97	212.829	208.476	3.12361	0.081708	0.997838	175
HC_327	35710	0.97	280.365	284	2.99544	0.157391	0.998572	233
HC_329	39099	0.97	268.293	277.273	2.94223	0.150733	0.998772	226
HC_347	34987	0.97	347.587	353.517	3.44714	0.072283	0.998171	284
HC_354	34238	0.97	279.112	289	3.04377	0.108442	0.998364	219
HC_356	23184	0.97	281.759	278.455	2.96694	0.097898	0.997369	223
HC_376	25370	0.97	248.666	275.176	3.17731	0.07831	0.998069	206
HC_391	19000	0.97	338.046	258.286	2.72782	0.15786	0.996579	184

## Sheet: Sheet4
Supplementary table S3. The abundance and composition at the genus level of each sample in the discovery cohort (100 EP and 200 HC).
ID	Ep	HC
Prevotella	0.167183	0.210585
Neisseria	0.110085	0.180957
Streptococcus	0.162828	0.0665384
Porphyromonas	0.0899514	0.0987792
Fusobacterium	0.075704	0.0852541
Veillonella	0.0746922	0.0698202
Haemophilus	0.0351332	0.0534373
Rothia	0.0256199	0.0520764
Leptotrichia	0.0371874	0.0271018
Schaalia	0.0153872	0.0342491
Granulicatella	0.0156576	0.0114558
Kluyvera	0.0171903	0.00773213
Peptostreptococcaceae_[XI][G-1]	0.0105572	0.0107545
Lautropia	0.0258547	0.000463365
Peptostreptococcus	0.00264927	0.010624
Lachnoanaerobaculum	0.00712763	0.00805685
Gemella	0.00968618	0.00583923
Capnocytophaga	0.0136274	0.00358656
Saccharibacteria_(TM7)_[G-1]	0.00602677	0.00723902
Oribacterium	0.00650385	0.00676779
Alloprevotella	0.0125854	0.00270511
Pseudomonadales_unclassified	0.00845582	0.00307298
Solobacterium	0.00187445	0.00505067
Absconditabacteria_(SR1)_[G-1]	0.00227179	0.0038947
Actinomyces	0.0030852	0.00338418
Bacteria_unclassified	0.0023318	0.00238744
Selenomonas	0.00522404	0.000870175
Tannerella	0.00365659	0.00145921
Saccharibacteria_(TM7)_[G-6]	0.00364003	0.0013856
Stomatobaculum	0.00176091	0.00223282
Parvimonas	0.00084249	0.00249097
Atopobium	0.00084459	0.00204025
Corynebacterium	0.00206608	0.00140569
Neisseriaceae_unclassified	0.00258221	0.000997535
Actinomycetales_unclassified	0.00037302	0.00199136
Campylobacter	0.00351882	0.000400155
Filifactor	0.00241713	0.000549355
Aggregatibacter	0.0027417	0.00018139
Moraxella	0.00048717	0.00115291
Saccharibacteria_(TM7)_[G-3]	0.0010596	0.00079468
Lactobacillales_unclassified	0.00129058	0.00055413
Bergeyella	0.00131565	0.00047846
Abiotrophia	0.0021153	4.704e-05
Catonella	0.00090533	0.00064391
Bacteroidetes_[G-3]	0.00191783	4.028e-05
Agrobacterium	0.00125434	0.000370815
Firmicutes_unclassified	0.0005665	0.000705185
Megasphaera	0.00104258	0.000454175
Ruminococcaceae_[G-1]	0.00109339	0.000418705
Lactobacillus	0.00034852	0.000789385
Others	0.0176788	0.00573258

## Sheet: Sheet5
Supplementary table S4. The different degree of genus level (p value) between the HC (n=200) and EP (n=100) in the discovery cohort.
ID	Ep.median	Ep.mean	Ep.se	HC.median	HC.mean	HC.se	p-value	z-score	Sig_mark	q-value	fixp	fixps
Neisseria	0.0751(0.0381,0.1513)	0.110085	0.0104562	0.1313(0.0432,0.279)	0.180957	0.012181	0.0029386	-2.97409	**	0.00595159	0.0029	** 0.0029
Streptococcus	0.1303(0.0791,0.2068)	0.162828	0.0126909	0.0438(0.0175,0.0866)	0.0665384	0.00528261	1.81547e-19	-9.02388	***	1.45238e-18	<0.0001	***<0.0001
Haemophilus	0.0197(0.0052,0.0476)	0.0351332	0.00406443	0.0324(0.0104,0.0777)	0.0534373	0.0040004	0.00534249	-2.78562	**	0.0100565	0.0053	** 0.0053
Rothia	0.0132(0.0074,0.0326)	0.0256199	0.00314129	0.0279(0.0115,0.0626)	0.0520764	0.0046001	5.16633e-05	-4.04797	***	0.000131208	<0.0001	***<0.0001
Leptotrichia	0.0207(0.0102,0.048)	0.0371874	0.00424582	0.0133(0.0062,0.0323)	0.0271018	0.00274487	0.00127741	-3.22101	**	0.00268928	0.0013	** 0.0013
Schaalia	0.0102(0.0061,0.018)	0.0153872	0.00151412	0.0222(0.0089,0.0454)	0.0342491	0.00261834	1.65241e-06	-4.79186	***	4.89603e-06	<0.0001	***<0.0001
Granulicatella	0.013(0.0066,0.0215)	0.0156576	0.00114115	0.0073(0.0036,0.0162)	0.0114558	0.00081752	3.59908e-05	-4.13182	***	9.44021e-05	<0.0001	***<0.0001
Kluyvera	0.0007(0.0002,0.0027)	0.0171903	0.00571952	<0.0001(<0.0001,0.0045)	0.00773213	0.00149067	0.000344937	-3.57898	***	0.000799855	0.0003	***0.0003
Peptostreptococcaceae_[XI][G-1]	0.0036(0.0011,0.0093)	0.0105572	0.00195434	0.0065(0.0038,0.0113)	0.0107545	0.0011812	6.41548e-05	-3.99698	***	0.00015792	<0.0001	***<0.0001
Lautropia	0.0071(0.0015,0.0313)	0.0258547	0.00412311	0.0002(<0.0001,0.0004)	0.000463365	8.52867e-05	1.05807e-35	-12.4722	***	5.64302e-34	<0.0001	***<0.0001
Peptostreptococcus	0.0019(0.0008,0.0042)	0.00264927	0.000255608	0.0084(0.0043,0.0149)	0.010624	0.00066626	1.12089e-22	-9.80045	***	1.37956e-21	<0.0001	***<0.0001
Gemella	0.0073(0.0041,0.0119)	0.00968618	0.000821604	0.003(0.0013,0.0085)	0.00583923	0.00049553	3.08361e-08	-5.53662	***	1.04974e-07	<0.0001	***<0.0001
Capnocytophaga	0.0101(0.0046,0.0173)	0.0136274	0.00129174	0.0012(0.0004,0.0032)	0.00358656	0.000587946	7.5972e-24	-10.0687	***	1.10505e-22	<0.0001	***<0.0001
Alloprevotella	0.0063(0.0026,0.0158)	0.0125854	0.00167366	0.0008(0.0003,0.0024)	0.00270511	0.000378021	2.90793e-20	-9.2223	***	2.58482e-19	<0.0001	***<0.0001
Solobacterium	0.0014(0.0007,0.0024)	0.00187445	0.000195289	0.0043(0.0023,0.0069)	0.00505067	0.000255684	6.69129e-19	-8.87991	***	4.46086e-18	<0.0001	***<0.0001
Selenomonas	0.0029(0.0013,0.0079)	0.00522404	0.000536223	0.0002(<0.0001,0.0006)	0.000870175	0.000200269	1.00603e-25	-10.4856	***	2.01206e-24	<0.0001	***<0.0001
Tannerella	0.0019(0.0009,0.0053)	0.00365659	0.000406279	0.0004(0.0001,0.001)	0.00145921	0.000267766	3.53695e-15	-7.87033	***	1.88637e-14	<0.0001	***<0.0001
Saccharibacteria_(TM7)_[G-6]	0.0014(0.0005,0.0045)	0.00364003	0.000534275	0.0005(0.0001,0.0016)	0.0013856	0.000151651	1.26283e-06	-4.84552	***	3.81232e-06	<0.0001	***<0.0001
Stomatobaculum	0.0011(0.0004,0.0019)	0.00176091	0.000220518	0.0015(0.0007,0.0026)	0.00223282	0.000172654	0.00938142	-2.59783	**	0.0156357	0.0094	** 0.0094
Parvimonas	0.0004(0.0001,0.0009)	0.00084249	0.000129476	0.0007(0.0001,0.0027)	0.00249097	0.000291914	0.00716412	-2.68912	**	0.0124593	0.0072	** 0.0072
Atopobium	0.0004(0.0001,0.0009)	0.00084459	0.000125662	0.0009(0.0003,0.0024)	0.00204025	0.000202271	5.03227e-06	-4.56344	***	1.38821e-05	<0.0001	***<0.0001
Corynebacterium	0.0011(0.0004,0.0025)	0.00206608	0.000277084	<0.0001(<0.0001,0.0002)	0.00140569	0.000566562	2.94513e-24	-10.1615	***	5.23578e-23	<0.0001	***<0.0001
Neisseriaceae_unclassified	0.0013(0.0003,0.0035)	0.00258221	0.000354252	0.0001(<0.0001,0.0007)	0.000997535	0.00019612	1.52224e-11	-6.74576	***	6.24509e-11	<0.0001	***<0.0001
Actinomycetales_unclassified	0.0002(<0.0001,0.0005)	0.00037302	5.15314e-05	0.0008(0.0003,0.0018)	0.00199136	0.000383784	4.99098e-15	-7.82714	***	2.57599e-14	<0.0001	***<0.0001
Campylobacter	0.0031(0.0018,0.0044)	0.00351882	0.000306368	0.0002(<0.0001,0.0004)	0.000400155	5.14878e-05	4.95501e-36	-12.5325	***	5.64302e-34	<0.0001	***<0.0001
Filifactor	0.0005(<0.0001,0.0016)	0.00241713	0.000639971	0.0002(<0.0001,0.0006)	0.000549355	7.10417e-05	4.88514e-05	-4.06106	***	0.000126068	<0.0001	***<0.0001
Aggregatibacter	0.0017(0.0004,0.004)	0.0027417	0.000319338	<0.0001(<0.0001,0.0002)	0.00018139	2.2727e-05	5.61497e-29	-11.1716	***	1.28342e-27	<0.0001	***<0.0001
Moraxella	<0.0001(<0.0001,0.0001)	0.00048717	0.000142938	<0.0001(<0.0001,<0.0001)	0.00115291	0.000606062	0.00406899	-2.87276	**	0.00803751	0.0041	** 0.0041
Abiotrophia	0.0007(0.0002,0.0023)	0.0021153	0.000486446	<0.0001(<0.0001,<0.0001)	4.704e-05	1.17867e-05	1.90232e-34	-12.2399	***	7.60929e-33	<0.0001	***<0.0001
Bacteroidetes_[G-3]	0.0001(<0.0001,0.0005)	0.00191783	0.000901985	<0.0001(<0.0001,<0.0001)	4.028e-05	1.4005e-05	1.61186e-17	-8.51882	***	9.55177e-17	<0.0001	***<0.0001
Agrobacterium	<0.0001(<0.0001,<0.0001)	0.00125434	0.000744977	<0.0001(<0.0001,<0.0001)	0.000370815	0.00014202	0.0191971	-2.34168	*	0.029534	0.0192	* 0.0192
Megasphaera	0.0002(<0.0001,0.001)	0.00104258	0.000245093	<0.0001(<0.0001,0.0002)	0.000454175	0.000113655	5.34122e-08	-5.43956	***	1.78041e-07	<0.0001	***<0.0001
Treponema	0.0004(0.0001,0.0017)	0.00147714	0.000315924	<0.0001(<0.0001,<0.0001)	7.093e-05	2.38434e-05	1.14037e-33	-12.0937	***	3.64917e-32	<0.0001	***<0.0001
Lachnospiraceae_[G-2]	<0.0001(<0.0001,0.0004)	0.00071766	0.000268723	<0.0001(<0.0001,0.0002)	0.000406365	0.000104882	0.0467981	-1.98812	*	0.0686944	0.0468	* 0.0468
Betaproteobacteria_unclassified	0.0004(<0.0001,0.0015)	0.00146474	0.000257728	<0.0001(<0.0001,<0.0001)	3.1855e-05	7.05952e-06	1.80986e-30	-11.4727	***	4.8263e-29	<0.0001	***<0.0001
Actinomycetaceae_unclassified	<0.0001(<0.0001,0.0001)	0.00016799	3.53626e-05	<0.0001(<0.0001,0.0003)	0.0005111	0.000186702	0.010575	-2.55644	*	0.0172653	0.0106	* 0.0106
Stenotrophomonas	<0.0001(<0.0001,<0.0001)	0.00061901	0.000375177	<0.0001(<0.0001,<0.0001)	0.000282145	0.000125805	0.00499837	-2.80714	**	0.0095207	0.005	** 0.005
Dialister	0.0003(<0.0001,0.0009)	0.00080691	0.000129064	<0.0001(<0.0001,0.0001)	0.00018686	6.05562e-05	1.91257e-18	-8.76233	***	1.17762e-17	<0.0001	***<0.0001
Fretibacterium	0.0001(<0.0001,0.0006)	0.00110376	0.000329608	<0.0001(<0.0001,<0.0001)	1.544e-05	2.84856e-06	1.59179e-21	-9.52876	***	1.81919e-20	<0.0001	***<0.0001
Gracilibacteria_(GN02)_[G-2]	<0.0001(<0.0001,<0.0001)	0.00014379	9.12157e-05	<0.0001(<0.0001,<0.0001)	0.000204045	0.000143554	0.00807215	-2.64904	**	0.0137779	0.0081	** 0.0081

## Sheet: Sheet6
Supplementary table S5. The abundance and composition at the phylum level of each sample in the discovery cohort (100 EP and 200 HC).
ID	Ep	HC
Bacteroidetes	0.291703	0.318198
Firmicutes	0.316595	0.207453
Proteobacteria	0.211693	0.250052
Fusobacteria	0.113119	0.112383
Actinobacteria	0.048535	0.0958415
Saccharibacteria_(TM7)	0.0109635	0.00949073
Absconditabacteria_(SR1)	0.00227179	0.0038947
Bacteria_unclassified	0.0023318	0.00238744
Spirochaetes	0.00147714	7.093e-05
Synergistetes	0.00111281	1.5525e-05
Gracilibacteria_(GN02)	0.00019617	0.00021225
Chloroflexi	1.34e-06	1.295e-06

## Sheet: Sheet7
Supplementary table S6. The different degree of phylum level (p value) between the HC (n=200) and EP (n=100) in the discovery cohort.
ID	Ep.median	Ep.mean	Ep.se	HC.median	HC.mean	HC.se	p-value	z-score	Sig_mark	q-value	fixp	fixps
Firmicutes	0.2829(0.2044,0.402)	0.316595	0.0144849	0.1954(0.1365,0.2636)	0.207453	0.00751077	1.20855e-11	-6.77919	***	4.83418e-11	<0.0001	***<0.0001
Actinobacteria	0.0389(0.0216,0.0679)	0.048535	0.00382727	0.0599(0.0315,0.1165)	0.0958415	0.00719191	3.45896e-05	-4.14093	***	8.30151e-05	<0.0001	***<0.0001
Spirochaetes	0.0004(0.0001,0.0017)	0.00147714	0.000315924	<0.0001(<0.0001,<0.0001)	7.093e-05	2.38434e-05	1.14037e-33	-12.0937	***	1.36844e-32	<0.0001	***<0.0001
Synergistetes	0.0001(<0.0001,0.0006)	0.00111281	0.000330448	<0.0001(<0.0001,<0.0001)	1.5525e-05	2.86978e-06	1.09733e-22	-9.80259	***	6.58401e-22	<0.0001	***<0.0001
Gracilibacteria_(GN02)	<0.0001(<0.0001,0.0001)	0.00019617	9.17336e-05	<0.0001(<0.0001,<0.0001)	0.00021225	0.000143662	9.00654e-08	-5.34571	***	2.70196e-07	<0.0001	***<0.0001

## Sheet: Sheet8
Supplementary table S7. The relative abundance and distribution of the key OTUs in the discovery cohort (100 HC and 200 EP).
E_001	E_002	E_005	E_006	E_007	E_008	E_009	E_010	E_011	E_012	E_013	E_015	E_016	E_017	E_019	E_020	E_021	E_022	E_023	E_024	E_025	E_026	E_027	E_028	E_029	E_032	E_034	E_037	E_038	E_039	E_040	E_041	E_045	E_048	E_050	E_051	E_052	E_054	E_055	E_058	E_059	E_060	E_061	E_062	E_064	E_066	E_067	E_068	E_069	E_070
OTU12 (Peptostreptococcus_stomatis)	0.0100534	0.0203964	0.00411706	0.00156859	0.0020939	0.0317155	0.00907171	0.0151371	0.00499807	0.0509149	0.0187964	0.0040338	0.010299	0	0.00212231	0.00169338	0.00360689	0.00471009	0.0201518	0.00772619	0.0107602	0.00417667	0.0171896	0.016175	0.0124617	0.000884734	0.00449615	0.0131182	0.00240917	0.0117558	0.00786689	0.00147415	0.0132551	0.0019533	0.00575315	0.0204816	0.00212095	0.00103821	0.00569053	0.00455175	0.0171026	0.0177627	0.012159	0.0108198	0.00810771	0.00264479	0.0286651	0.000882297	0.0447464
OTU67 (Schaalia_lingnae_[Not_Validly_Published])	0.00292165	0.0210945	0.0184723	0.00864664	0.00205459	0.00398346	0.0683419	0.015406	0.00133729	0.00240118	0.0119372	0.00342946	0.0235329	0.00130089	0.00600775	0.0021162	0.00401137	0.00234839	0.00990546	0.00753304	0.00432451	0.00198758	0.0278504	0.00312352	0.0957636	0.0259578	0.002645	0.00903795	0.0305391	0.00640499	0.00655147	0.00223356	0.00318446	0.0223385	0.00434583	0.00459456	0.00508562	0.00521839	0.00527111	0.0064188	0.00379477	0.00241717	0.00729486	0.00805352	0.0118227	0.00190111	0.00964095	0.00480507	0.00958797
OTU3 (Streptococcus_oralis_subdentisani_clade_058)	0.485755	0.319477	0.39279	0.377932	0.188616	0.520244	0.544362	0.477111	0.490771	0.173705	0.197931	0.171055	0.560468	0.461489	0.232074	0.624193	0.667007	0.256951	0.319139	0.414622	0.346504	0.154302	0.354595	0.115858	0.53268	0.458317	0.478518	0.283613	0.546522	0.248215	0.244745	0.16071	0.438501	0.610509	0.545181	0.250036	0.535656	0.188463	0.223036	0.473955	0.192161	0.103697	0.365601	0.410471	0.547152	0.424204	0.32354	0.564421	0.0412529
OTU48 (Streptococcus)	0.0680399	0.100428	0.0711011	0.267715	0.0844085	0.0315409	0.120449	0.0659864	0.252412	0.0254825	0.0254077	0.131247	0.10703	0.365139	0.190586	0.114975	0.111348	0.105833	0.0891193	0.0720904	0.0574601	0.0504928	0.033132	0.0370581	0.0783701	0.197212	0.11784	0.0842041	0.099895	0.0189504	0.0953721	0.132128	0.0471007	0.165872	0.0648821	0.0838384	0.062206	0.138902	0.0618277	0.1046	0.0612888	0.0190507	0.16848	0.102882	0.0456089	0.068394	0.101078	0.146107	0.0140857
OTU45 (Alloprevotella_HMT_308)	0.0108713	0.00407352	0.0318043	0.00609107	0.00218824	0.00469338	0.00191739	0.0836453	0.0041953	0.000400196	0.00670142	0.00107623	0.0119093	0.000182608	0.00352858	0.00772331	0.00666028	0.00758675	0.00648009	0.00676042	0.00603962	0.00796963	0.100643	0.0231582	0.169476	0.0128787	0.0060981	0.00406024	0.0216097	0.00294597	0.0175446	0.000599338	0.000489528	0.0143406	0.0114615	0.00103389	0.000254411	0.00563428	0.000888336	0.0386673	0.000178043	0.000214092	0.00124612	0.0156927	0.0144845	0.00188218	0.0259943	0.00346031	0
OTU47 (Campylobacter_concisus)	0.000946261	0.0243908	0.0026632	0.0108673	0.0080847	0.00817538	0.0245122	0.0074281	0.00505527	0.00935458	0.0038107	0.00687961	0.00957702	0.000117714	0.00790938	0.00176003	0.00696136	0.00708511	0.00279057	0.134648	0.00588444	0.0116025	0.0437177	0.00654502	0.0281924	0.016113	0.000398708	0.0162043	0.00104598	0.0174073	0.0109077	0.00241597	0.00521575	0.00763598	0.00854217	0.0105706	0.00628758	0.00921946	0.00748606	0.00939965	0.0132765	0.0110154	0.0165445	0.00667992	0.0209919	0.00813448	0.0279096	0.000226314	0.00751802
OTU633 (Campylobacter_concisus)	0.000160383	0.00231025	0.000111631	0.000838932	0.000584405	0.000771901	0.00290565	0.000295809	0.000260357	0.000670328	0	0.000529838	0.000712548	0	0.000359197	0.000227034	0.000650822	0	0.000119292	0.0168792	0.000449194	0.00145204	0.00552951	0.000350564	0.00459166	0.00111009	0.000181555	0.00191835	0	0.00173552	0.000350209	0.000182407	0.000388594	0.00122176	0.000871302	0.000218364	0.000929378	0.000503928	0.000864773	0	0.00123932	0.00147793	0.000524117	0.000717072	0.00341291	0.000832919	0.00155802	0	0.00063099
OTU478 (Lautropia_mirabilis)	0.000109595	0.000431822	0.00956307	0.00463175	0.0155876	0	0	0.000702174	0.00366867	0.000170083	0.00504636	0.00393653	0	0.00093266	0.0095692	0.000229117	0.000264586	0.00440822	0.00640766	0.000585695	0.00801607	0.025176	0.0021487	0.000753712	0	0.000208664	0.00185471	0.00465076	0.000385811	0.00728678	0.00442032	0.00787516	0	0	0.000222096	0.000120323	0.00294649	0.0154609	0.00908836	0.00151939	0.00134405	0.00214437	0.00400041	0	0	0.00398341	0.000884437	0.000596944	0.0328153
OTU369 (Lautropia_mirabilis)	5.0788e-05	0.00326026	0.00479217	0.0046106	0.00419566	0	0	0.000200194	0.00444777	0	0.000383325	0.00441876	0.000241701	0.00104132	0.00451461	0	0.003689	0.00311195	0.00207482	0.00101562	0.00163752	0.00131677	0.00130725	0.000687105	0.000746381	0.00115182	0.000548224	0.00175154	0.00118315	0.000188382	0.00322448	0.00295388	0	0.00181378	0.000224232	0	0.00146156	0.0075316	0.00187799	0.000894898	0.000174552	0	0.000326236	0.00066608	0.000416408	0.00030288	0.0013823	0.00319792	8.4645e-05
OTU678 (Betaproteobacteria_unclassified)	0.000149691	0.000842054	0.0069105	0.00387389	0.00686086	0	0	0.000540823	0.00498426	0	0.000942528	0.00351224	0.000565016	0.00340919	0.00521423	8.33151e-05	0.00345787	0.00318297	0.00194701	0.000585695	0.00475329	0.00198758	0.000999219	0.000150742	0	0.000333862	0.00108221	0.0019317	0.00138892	0.000801626	0.00260948	0.00487288	0.000146354	0.000674983	0	0.000102497	0.00281929	0.00631428	0.00261317	0.000972155	0.000254846	0	0.000593643	0.000519479	0.000351089	0.00327488	0.000562291	0.00140052	0.000103883
OTU442 (Betaproteobacteria_unclassified)	0.00013098	0.00118031	0.00615035	0.00152982	0.0254465	0	0	0	0.00080474	0	0.00124468	0.0172839	0.000442596	0.000745524	0.00268341	0.00013747	0.00216839	0.0251486	0.0023134	0.00208109	0.00337712	0.0128806	0.00566474	0.000147237	0	0.00111426	0.00103949	0.00130782	0.00282071	0.000801626	0.00230625	0.00972343	6.56069e-05	0	0.000134539	0	0.00376424	0.0146989	0.00298076	0.00794463	0.000649335	5.52496e-05	0.000521443	0.00076169	0	0.00670662	0.00371932	0.000249273	0.000373208
OTU22 (Lautropia_mirabilis)	0.0285749	0.0491918	0.187089	0.119788	0.272747	0.00450181	0.00574373	0.00705759	0.0796594	0.014247	0.0839797	0.269429	0.00371969	0.0329917	0.206224	0.00151633	0.0624424	0.0949032	0.147346	0.0472108	0.217822	0.451826	0.0307579	0.0329039	0.000680246	0.0196311	0.0391838	0.101012	0.0380367	0.103173	0.132037	0.229357	0.0512289	0.0164183	0.00522781	0.0172597	0.0678004	0.377154	0.355997	0.0392982	0.0302604	0.0378943	0.0980073	0.0130252	0.00649107	0.113696	0.0240497	0.0307131	0.393538
OTU518 (Neisseriaceae_unclassified)	0.000588072	0.00427504	0.0136217	0.00727544	0.0408952	0	0	0.000346605	0.00325249	0.000680333	0.00193917	0.0106609	0.000445735	0.0032628	0.0197136	7.08178e-05	0.00139592	0.0192221	0.0135481	0.00046731	0.0120588	0.00839199	0.00608547	0.00198419	0	0.000893081	0.00814504	0.00116769	0.00791769	0.00119041	0.00650449	0.0177642	6.81302e-05	0.000592024	0.000243452	0.00011141	0.00428344	0.0258703	0.00429087	0.00746177	0.00016757	8.63275e-05	0.00160712	0.000468487	0.000334759	0.0087781	0.00281146	0.00334551	0.00157363
OTU544 (Lautropia_mirabilis)	9.8903e-05	0.0024326	0.0261802	0.00689475	0.0508746	0	0.000185827	0.000218122	0.00238661	0.000240118	0.000541165	0.00544739	0.000103586	0.00353898	0.0264914	0	0.00012469	0.0244694	0.0195425	0.000604388	0.0123528	0.0097695	0.00564972	0.00110077	0	0.00108088	0.00667125	0.000667254	0.00532419	0.000781585	0.00497553	0.0118397	0	0	7.4744e-05	9.8041e-05	0.00260122	0.0421509	0.00328708	0.00694672	0	5.87027e-05	0.00132099	0.000130666	0	0.00858068	0.00207345	0.00193843	0.00258937
OTU34 (Capnocytophaga_sputigena)	0.00575776	0.0210082	0.0501729	0.0058408	0.00590694	0.0608562	0.0053214	0.00374393	0.00540044	0.00743364	0.0313289	0.00901138	0.0035596	0.00780989	0.020439	0.00811281	0.00479601	0.0299164	0.0246209	0.0352352	0.0328361	0.0910973	0.00678417	0.024578	0	0.0049662	0.0375676	0.0141158	0.0133019	0.0960588	0.0262144	0.0161486	0.0173429	0.0052528	0.0238284	0.0101784	0.056988	0.0126498	0.0909661	0.0183036	0.0408243	0.0335089	0.0225986	0.00798022	0.0490545	0.026694	0.00803022	0.0110599	0.0380133
OTU49 (Porphyromonas_HMT_278)	0.0221783	0.0427576	0.0342681	0.00462118	0.0126499	0.147636	0	0.00995294	0.0167181	0.0867925	0.143986	0.0102842	0.0232284	0.00341975	0.00271863	0.0237219	0.0153551	0.03254	0.0183326	0.0212283	0.0723774	0.0152491	0.029646	0.0397609	0.00167227	0.00260412	0.0656089	0.0662283	0.0476219	0.179448	0.0484783	0.0165358	0.0510119	0.00860886	0.0459676	0.0440739	0.0586365	0.0101271	0.0295295	0.0586577	0.0516116	0.0497281	0.0121376	0.0238227	0.00888337	0.0258502	0.0199965	0.00474276	0.0194568
OTU162 (Porphyromonas_catoniae)	0.00438915	0.021512	0.00414364	0.000655636	0.00268092	0.0400543	0.00113185	0.00181071	0.00443199	0.0702944	0.0899731	0.00374198	0.00532057	0.000917568	0.014119	0.0107081	0.00847893	0.00538486	0.00656956	0.0251288	0.0137698	0.00908765	0.0155668	0.0165186	0.00105816	0.00070111	0.0141577	0.0462407	0.0147465	0.0504503	0.00688886	0.00426051	0.0116906	0.0077491	0.0157005	0.0195191	0.0178217	0.00217964	0.00405995	0.0139192	0.00955151	0.018626	0.0026607	0.00583537	0.0120105	0.015025	0.00574006	0.00243042	0.00656768
OTU76 (Neisseria_oralis)	0.0376259	0.00853569	0.0108389	0.000116323	0.0113081	0.00764576	0.0381282	0.00147606	0.0123058	0.0239818	0.00187604	0.0492231	0.000885192	0.00226977	0.00227961	0.00278272	0.00149324	0.0285757	0.00821834	0.0062308	0.00124549	0.00292063	0.0011645	0.00237682	0	0.00706118	0.00606962	0.00115435	0.00949094	0.000164333	0.0267525	0.0163403	0.00474893	0	0.000871302	0.00707677	0.0012383	0.0184571	0.0032588	0.00309673	0.00544254	0.00115679	0.003372	0.0049972	0	0.016534	0.0059392	0.00364071	0
OTU244 (Alloprevotella_HMT_912)	0.000780532	0.00123069	0.000664471	0.000623912	0.000110067	0.00169029	0	0.000101591	0.000175544	0.000220108	0.000297641	0	0.000404928	0	0.000387369	0.00100603	0.000294999	0.000537155	0.000349354	0.000355156	0.00180494	0.000403037	0.00277227	0.00796831	0.000406258	0.000191971	0.00035599	0.000296928	0	0.00459732	0.00658563	0.000861782	0.000630835	0	0.00111048	0.000124779	0.000402384	0.000458393	0.00044299	0	0.000342123	0.000500699	0.00037437	0.0123655	0.00114308	5.94942e-05	0.00788965	0.000327991	0.000311648
OTU80 (Capnocytophaga_HMT_332)	0.00313816	0.0100471	0.000927602	0.00393734	0.00172963	0.00238895	0	0.00050198	0.00117752	0.00896439	0.0163477	0.000521559	8.78914e-05	0.000582535	0.00117619	0.00354714	0.000681234	0.00183343	0.000234323	0.00062308	0.0375445	0.0016646	0.00165284	0.000999106	0.00039681	0.00312996	0	0.00830731	0.00124317	0.00412036	0.0103269	0.00084503	0.0179611	0.000369544	0.000719678	0.000762046	0.00630315	0.0005525	0.0114777	0.00318687	0.00451043	0.0103593	0.000181837	0.00851244	0.000367419	0.0183756	0.00139401	0.000623184	0.000203918
OTU165 (Capnocytophaga_HMT_326)	0.00303659	0.00114433	0.00203594	0.00184001	0.000982743	0.00129589	0.00174001	0	0.000149903	0.00467229	0.000807237	0.00186271	0.000229145	0.000390872	0.00396056	0.000585289	0.000136855	0	0.000426041	0.000479772	0.00242156	0.000924776	0.00117953	0.000631014	0.000349571	0.00361406	0.00185827	0.00258561	0.00100739	0.000949926	0.00134959	0.00266724	0.00191269	0.00111994	0.00136248	0.00505802	0.000389404	0.000931964	0.00152926	0.000643811	0.00115554	0.00148829	0.00100545	0.000576845	0.000383749	0.00112769	0.0016283	0.000859338	0.00802589
OTU108 (Campylobacter_rectus)	0.00146216	0.00344019	0.000948865	0.00191756	0.00101419	0.000585968	0.00129234	0.0017151	0.000248523	0.00229112	0.000640378	0.000527768	0.0027623	0	0.00380796	0.000464482	0.00190685	0.00479444	0.00175103	0.000947082	0.000567618	0.000731539	0.00384662	0.0114284	0.000718038	0.000838828	0.00560328	0.00211519	0.00111028	0.000348707	0.00353198	0.00243272	0.00167298	0.00202118	0.000600088	0.00482183	8.04768e-05	0.0017	0.000737531	0.00334782	0.00103684	0.000483434	0.0012782	0.00967888	0.000408243	0.00143327	0.00546477	0.000262393	0.000931095
OTU39 (Leptotrichia)	0.0154984	0.114159	0.0128642	0.00627437	0.130134	0.018813	0.00589577	0.00219018	0.0149311	0.219007	0.103389	0.00863884	0.0179989	0.0389468	0.0292123	0.0179648	0.00953424	0.0258145	0.0222053	0.0347866	0.00957192	0.0241767	0.0433571	0.0378468	0.00740713	0.0383399	0.0122176	0.0720668	0.00816633	0.0806756	0.0966363	0.0333228	0.146538	0.00658391	0.0189658	0.167695	0.0260382	0.00554017	0.0270294	0.0107452	0.358852	0.383328	0.0484461	0.0437318	0.0484993	0.0416432	0.0823347	0.0111287	0.103271
OTU479 (Fusobacterium_HMT_203)	0.030291	0.0330416	0.0134064	0.00654579	0.0118165	0.0374006	0.00309992	0.0135385	0.00974367	0.0807796	0.0965843	0.0144815	0.0132716	0.00988197	0.0182744	0.0089168	0.00958898	0.0330727	0.0253835	0.0293097	0.0425101	0.0384375	0.0282786	0.128387	0.00256037	0.0036391	0.0125451	0.0592221	0.00993677	0.101033	0.0357854	0.0102167	0.0283245	0.00987963	0.0357276	0.0375363	0.0593971	0.0102395	0.038566	0.0206535	0.0352282	0.0757713	0.0242886	0.0564224	0.13214	0.0158228	0.039009	0.00626464	0.0395446
OTU197 (Leptotrichia_hongkongensis)	0.000539957	0.000849251	0	0.000327818	0.000309236	0.000112686	0.00119943	0.000588631	0.000510852	0.00124061	0.000532145	0.00140531	0.000690575	0.000721378	0.000399108	0.0009123	0	0	0.00403461	0.000535849	0.000110257	8.83368e-05	0.00134481	0.001553	0	0.00144813	0.00501234	0.000313609	0.00141464	0	0.000363021	0.00107211	0.00299521	0.000301668	0.00092469	0.0101294	0.000264795	0.00010625	0.000108391	0.000309029	0.000656317	0.00196827	0.000286125	0.00575889	0	0.000643619	0.00165759	0.000131197	0.000288563
OTU66 (Leptotrichia_hongkongensis)	0.00136593	0.00829099	0.00487722	0.00661276	0.00883945	0.00454125	0.00338711	0.00100097	0.000568052	0.0113356	0.00607006	0.0195129	0.00327082	0.00196341	0.0105388	0.00280147	0.000413606	0.00259699	0.00642044	0.0102434	0.00331587	0.00714976	0.0106759	0.0121295	0	0.0214465	0.0070308	0.00738984	0.00334369	0.00612442	0.00973324	0.0119309	0.00714358	0.00458913	0.0101396	0.0164575	0.0132969	0.00409821	0.00910014	0.00144858	0.0124351	0.0318238	0.0122044	0.00523622	0.0087609	0.018884	0.018087	0.00538234	0.00883001
OTU107 (Leptotrichia_shahii)	0.00022721	0.0115153	0.000576761	0.00812495	0.0021961	9.0149e-05	0.00239885	0.00070815	0.000729789	0.00276135	0.00288621	0.00252294	0.00196186	0.00647731	0.000866299	0.00318889	0.000136855	0.0014916	0.000575156	0.00568872	0.000371606	0.000452726	0.0165284	0.00320065	0	0.0215132	0.000402268	0.00296261	0.0010717	0.000965959	0.00281448	0.00227079	0.00224577	0.0010483	0.00852509	0.00103834	0.00230008	0.000437143	0.00265794	0.00150652	0.0076803	0.00706159	0.00105626	0.00617001	0.000375584	0.00302609	0.00387161	0.00107909	0.00270095
OTU121 (Actinomyces_HMT_169)	0.00917927	0.00964403	0.00163992	0.00380692	0.00549288	0.000439476	0.00298167	0.0192963	0.000433928	0.000690338	0.00100566	0.00110107	0.00845955	0.000710814	0.0070783	0.00112267	0.00293174	0.00353368	0.000890426	0.000891005	0.000416525	0.000745342	0.00567226	0.0119016	0.00343902	0.0062933	0.00122816	0.00300598	0.0039567	0.000521057	0.000687605	0.0202789	0.000464295	0.00531313	0.000273349	0.000454554	0.00174972	0.00238303	0.00199345	0.00289715	0.000541112	0.000894352	0.0018772	0.0104916	0.000408243	0.00110064	0.00715164	0.00182035	0.00049248
OTU37 (Rothia_aeria)	0.0420124	0.0197703	0.0365433	0.0117063	0.0308267	0.00721755	0.0276375	0.00679465	0.00314401	0.00728357	0.0119417	0.189607	0.0500196	0.00351483	0.0977814	0.00219119	0.0102124	0.158168	0.0781615	0.0122996	0.0161506	0.0181477	0.0169942	0.00982279	0.00639621	0.0638636	0.0123208	0.0684336	0.0351174	0.00658135	0.0094471	0.152844	0.0165859	0.0265732	0.00726085	0.0298758	0.00551137	0.0279255	0.0120338	0.0151231	0.0245002	0.0282878	0.0629743	0.0241988	0.0211715	0.0800684	0.0171382	0.0209685	0.0153823
OTU85 (Corynebacterium_matruchotii)	0.00308738	0.0283563	0.00146449	0.0057844	0.0211748	0.000400036	0.00397838	0.00230074	0.00388366	0.00240118	0.0134975	0.0152659	0.00995056	0.00771331	0.0241625	0.00292019	0.00247556	0.00510075	0.00320383	0.00401887	0.00141292	0.00509041	0.025003	0.0109271	0.00182344	0.0163759	0.00743307	0.00912136	0.00606152	0.000661341	0.00240021	0.00988164	0.00421398	0.00599566	0.00231706	0.00397066	0.00058151	0.00282625	0.00411651	0.00354096	0.00359927	0.00939933	0.0156754	0.0144817	0.00114308	0.00583854	0.0126047	0.00229594	0.0050056
OTU175 (Dialister_pneumosintes)	0.000580053	0.000410231	0	0.00025027	0	0	0.00160487	0.00401285	0.000163709	0.000340167	0.000234505	0	0.00103272	6.18755e-05	9.39077e-05	0	0.000130773	0.000297433	0.00145706	0.00015577	0	0	0.00159274	0.00737936	0.000736934	0.000196144	0.0015094	0.000193504	0	0	0.000367292	0.00120984	0.000209437	0	0.00029684	0.000378795	0	0.000336964	0.000205001	0.000566554	8.02941e-05	0.000103593	0.000484006	0.00101665	0	0	0.000849294	0.000111517	0.000484785
OTU83 (Prevotella_intermedia)	0.0202858	0.00870122	0.00096747	0	0	0.00727953	0.000582819	0.0739673	0.00228996	0.0319857	0.0281315	0.00019455	0.0233006	0	8.4517e-05	0.000295769	0.0020954	0.0106943	0.0078349	0.000591926	0.00403866	0.000284334	0	0.164176	0.00275878	0.000154411	0.00751138	0.0101689	0.00906655	0	0.0253474	0.00274542	0.0193414	0	0.00832435	0.0738338	0.00247142	0.000601071	0.0112161	0.00245292	0.0397805	0.0311469	0.00498179	0.0103513	0.00752801	0.000951907	0.0166052	0	0.0109538
OTU230 (Treponema_HMT_262)	0.000612129	0	0	0	0	0.000180298	0.000870006	0.00209457	7.69237e-05	0.000410201	0	0	0	6.33846e-05	0	6.8735e-05	0	0	0.000174677	0	0	0	0	0.00479921	0	0	0.00415796	0	0	0	0	0.000173101	0.000426445	0	0.000369449	0	6.74967e-05	6.98214e-05	0.000987302	0	0	0.000901259	6.95258e-05	0.00279499	0	0.000473249	0.00167516	0	0.000207765
OTU184 (Treponema_HMT_257)	0.00320766	0	0	0	9.6964e-05	0	0.00279584	0.00800777	0	0.000950466	0.000356267	0	0.00012242	0	0	0.000162464	0	0	0.00561523	0.000317771	8.57552e-05	0	0.000563469	0.00532857	0	0	0.00903146	0.000180159	0	0	0.00142646	0	0.000603078	0	0.000694051	0.00112747	0	0	0.000508967	0.000650249	0	0.00266234	0.00158305	0.0035025	0.000391914	0.000148735	0.00140573	8.52778e-05	0.00315495
OTU203 (Treponema_HMT_237)	0.00149156	0.000338261	0.000228578	0.000391267	0	0.000214104	0.00172312	0.001491	0.000258385	0.000720353	0.000193917	0	0.00139371	0	0.000107994	7.91494e-05	0	0.000767998	0.00391106	0	0.000110257	6.62526e-05	0.000338082	0.0202801	0.000359019	0	0.00484858	0.00027691	0.000420105	0	0.00298959	0.00133455	0.000426445	0	0.000211419	0.00174691	7.78808e-05	0.000440178	0.000739887	0	7.3312e-05	0.000293513	0.00132366	0.00587362	0	0.000221751	0.00154044	0.000321432	0.000577125
OTU113 (Prevotella_nigrescens)	0.0140549	0	0.000199341	0.00736357	0.000715437	0.000507088	0.00119943	0.0362411	0.000745568	0.000210103	0.00390089	0.000548465	0.00697481	0.00014337	0	0.00210787	0.000647781	0.00261031	0.00538516	0.000330232	0.00126999	0.000717736	0.00359869	0.000368092	0.00139828	0.000492446	0.00069062	0.00708624	0.00122173	0.000380772	0.00280167	0.00767228	0.00106485	0.00463438	0.0043202	0.0061231	0.000160954	0.000853035	0.000737531	0.00172541	0.00181185	0.0036223	0.00154294	0.00442991	0.00205755	0.00144409	0.00764365	0.000232874	0.011077
OTU128 (Prevotella_oris)	0.0164473	0.0036561	0.00171168	0.00701813	0.00162742	0.001741	0.00663063	0.0197953	0.00289351	0.00107052	0.00426618	0.00342739	0.00872008	0.000333524	0.0104778	0.00423241	0.00122865	0.00319185	0.00783064	0.00492233	0.00470429	0.00183575	0.00909064	0.00552138	0.00135104	0.00446123	0.00457803	0.00443724	0.00192905	0.00439692	0.00371563	0.0038622	0.00376735	0.0031185	0.00244733	0.0120858	0.00121234	0.00150875	0.00312449	0.00240142	0.00159192	0.00378805	0.00750344	0.00578119	0.000465397	0.0114824	0.00771979	0.00357183	0.0301952
OTU267 (Prevotella_maculosa)	0.00501465	0.000403034	0.00069105	0.00481505	0.000938192	0.00123955	0.00276206	0.00728169	0.000932946	0.0014207	0.00337777	0.00121904	0.00453582	0.000134315	0.00205188	0.0013143	0.000936697	0.00184231	0.00317401	0.00216209	0.00458178	0.000960663	0.00410957	0.00588596	0.00141718	0.00401052	0.00323239	0.00350976	0.000552995	0.00211228	0.00226354	0.00437778	0.00334343	0.00208905	0.00113824	0.00840033	0.00043094	0.00187303	0.00126064	0.00141638	0.00359927	0.00276938	0.00178895	0.00372877	0.00254744	0.00436471	0.00340303	0.00102333	0.0220885
OTU111 (Selenomonas_noxia)	0.00188183	0.0171937	0.000292367	0.0032958	0.00131557	0.000647946	0.0036574	0.00358856	0.00256018	0.010205	0.00916823	0.00997378	0.00548066	0.00205246	0.000291114	0.00155383	0.00170309	0.000763559	0.00492078	0.00691619	0.00130675	0.00437543	0.0118854	0.015239	0.00345792	0.00566731	0.001545	0.0111031	0.00246062	0.00198803	0.00260521	0.0100119	0.00496341	0.00770008	0.0177122	0.00418457	0.000337484	0.00137518	0.00482105	0.0020602	0.0093595	0.0176004	0.00711837	0.00907654	0.00515203	0.000784242	0.00765536	0.00138412	0.00412837
OTU273 (Prevotella_HMT_300)	0.00220794	0.00156895	0.00022592	0.000327818	0.000754747	0.000428208	0.00293099	0.0013177	9.66477e-05	0.0026613	0.00101919	0.00106795	0.000919721	0	0	0.000293686	0	0.000479444	0.00152097	0.000909697	0.000796299	0.000215321	0.00030803	0.00131461	0	0.00528337	0.000192234	0.00343302	0	0.000973975	0.000901147	0.000675652	0.000820086	0.00115388	0.00100371	0.00351611	0.00041796	0.000139643	0	0	0.00138595	0.00116024	0.00104823	0.000595967	0.000400078	0.000651732	0.00365489	0.000350951	0.0093956
OTU291 (Selenomonas_flueggei)	0.000561341	0.000424625	0.000119605	0.00101165	0.00012055	0.000107052	0.0039108	0.000950176	0.000262329	0.0051025	0.00203388	0.000502932	0.00208742	0.000200718	0.000204249	0.000881057	0.000288916	0.00025304	0.000468645	0.00113401	0.000314436	0.000427881	0.00211113	0.0059105	0	0.00132293	0.000836576	0.00288587	0.000998821	0.000176358	0.00121292	0.00133827	0.00191017	0.000524149	0.00265662	0.00490205	0.000550358	0.00034	0.00135018	0	0.00441268	0.00761753	0.00388542	0.00390725	0.000767497	0.000143327	0.00194459	0.000593665	0.00656768
OTU132 (Campylobacter_HMT_044)	0.000999722	0.0195184	0	0.00047234	0.000505785	0.000771901	0.00120787	0.0036782	0.000816574	0.00395194	0.00170467	0.000906519	0.00278741	0	0.00221153	0.000283271	0.000860666	0.000541594	0.00918545	0.00125862	0.00070646	0.00122843	0.00242667	0.00967555	0.00292884	0.00095568	0.000185115	0.00371994	0.000604437	0.000332675	0.00824699	0.00214794	0.00143073	0.00145932	0.00147566	0.00651081	0	0.00216446	0.00187564	0.00134557	0.000537621	0.00117751	0.00555939	0.00357899	0	0.00103304	0.00111873	0.00111845	0.00410913
OTU139 (Selenomonas_sputigena)	0.00210102	0.0053546	9.83417e-05	0.00445903	0.0006473	0.00028735	0.00820171	0.00591918	0.000852078	0.0159578	0.000928999	0.000827871	0.00890528	0.000383326	0	0.00266192	0.000431854	0.00105211	0.00455012	0.0212533	0.000653373	0.00112077	0.0107886	0.0104152	0.00250368	0.00247892	0.00113561	0.00231537	0.00336513	0.000468951	0.0125734	0.00375052	0.00435529	0.00088615	0.00526838	0.0203212	0.00037902	0.000725535	0.000690404	0.0015709	0.00562059	0.00963069	0.00450581	0.00806308	0.000391914	0.000776129	0.0073625	0.000823259	0.011277
OTU143 (Selenomonas_HMT_481)	0.0021224	0.00456292	0.000932918	0.00848097	0.0014728	0.00150436	0.00158797	0.00757152	0.000666672	0.0410201	0.0052493	0.00129148	0.00875775	0.000283722	0.00195563	0.00537382	0.00111005	0.00479888	0.00375768	0.00873558	0.00175594	0.00123395	0.00428988	0.0146185	0.00214467	0.00123112	0.0035777	0.00531801	0.000411531	0.00280569	0.00623115	0.00592824	0.0112188	0.000165918	0.008051	0.0207936	0.00254411	0.000519107	0.00190863	0.00364397	0.00509344	0.0116646	0.00423038	0.0112214	0.00155132	0.00075179	0.0102911	0.00101021	0.0138241
OTU344 (Selenomonas)	0.000606783	0.000791674	0.000101	0.00068031	9.6964e-05	0.000462013	0.000599713	0.000738029	0.00025444	0.0192694	0.00101919	0.000248361	0.00086008	0	0.000495363	0.000918549	0.000270669	0.000244161	0.000732791	0.00100316	0.000224597	0.000764665	0.000916577	0.00487984	0	0.000296302	0.00137412	0.0017749	0	0.000332675	0.00187063	0.000519303	0.00344436	0.000294127	0.00117882	0.00416228	0	0	0.000534887	0.000849831	0.00220983	0.00378114	0.00237457	0.00251772	0.000383749	0	0.000989867	0.00038703	0.00348968
OTU99 (Streptococcus_mutans)	0.000245921	0	0.000194026	0.0136027	0	0	0.000464566	0.00164936	0.00557006	0	0.000419403	6.20903e-05	0.000668602	0.000516132	0	0.000693598	0.000118608	0.00467458	0	0	0	0.000463768	0.000300517	0.000276945	0.000359019	0.00808781	0	0.00917808	0.000411531	0.000116236	0.000439896	0.0017794	0.00172597	0.00123684	0.0025776	0.00376566	0.00291274	0.000740714	0.00416599	0	0.00659808	0.0126349	0.00190394	0.00029639	0	0.000216343	0.000310432	0.00881969	0.000223155
OTU146 (Peptidiphaga_gingivicola)	0.00146216	0.00117312	0.000297683	0.00021502	0.000196549	0.000135223	0.000819326	0.000316725	0.00024655	0.000620304	0.000261563	0.00133287	0.000577572	6.33846e-05	0	7.70665e-05	0	0.000528276	0.000954333	0.000504695	0.000187845	0.000270531	0.000631085	0.000290968	0.000349571	0.000325515	0.000188675	0.00113767	0	0	0	0.00183152	0.000479435	0	0.000817913	0.00129236	0.000231046	0.000837857	0.00192512	0	0.000481765	0.00161605	0.000278103	0.00332721	0.000408243	7.30156e-05	0	0.000111517	0.000834908
OTU189 (Prevotella_denticola)	0.0037102	0.00115153	9.56839e-05	0.00206208	0.000626335	0	0.00233128	0.00955255	0.000765292	0	0.000112743	0.000952052	0.00226006	0.000132806	0.000180772	0.000364504	0	0.00094557	0.000800958	0	0.000510448	0.000162871	0.00123963	0.0188218	0.000330675	0.00255822	0.000533985	0.000980863	0	0	0.000401459	0.00280312	0	0.0032731	5.55241e-05	0.000289666	0	0.000109286	0.000332242	0.000251086	0.000226918	0	0.000155096	0.00674366	0	0.000148735	0.0299947	0.0013874	0.00117349
OTU242 (Prevotella_HMT_472)	0.00141405	0.00179926	0.000332236	0.00133947	0.00138108	0.00073246	0.000523693	0.00108762	0.000814602	0	0.000532145	0.00012832	0.000699992	0.000119224	0.00202371	0.00122265	0.00324499	0.00103879	0.000702968	0	0.000122507	0.000273292	0.000653624	0.0124836	0	0.00108505	0.000398708	0.000467078	0.000681599	0.000601219	0.000371563	0.00128244	0.000201867	0.00119913	0.000320331	0	0	0.00140857	0.000223851	0.000328344	0	0.000113952	0.000136377	0.0114477	0	0.000210934	0.00755579	0.00076094	0.000196223
OTU240 (Capnocytophaga_HMT_336)	0.00372356	0.00481482	0.00372635	0.00216783	0.00382615	0.00361159	0.00349692	0.000729066	0.0023373	0.0150374	0.0143724	0.00501276	0.000254257	0.00239805	0.00048832	0.00222243	0	0.00130071	0.00302063	0.00275401	0.00525965	0.00437267	0.00721992	0.00213844	0.00103927	0.00164427	0.00133852	0.00967852	0.000604437	0.00480975	0.00139229	0.00502551	0.0152586	0.00227005	0.00411306	0.0105483	0.00218066	0.00210375	0.00357691	0.00196362	0.00446505	0.01134	0.0036501	0.00285235	0.0095284	0.00281786	0.00393604	0.00240746	0.0185103
OTU250 (Prevotella_saccharolytica)	0.00105586	0.000762886	0.000101	0.000377167	0.00032234	0.000135223	0	0.000313737	0.000368839	0.00323158	0.0017182	0.000372542	0.000470847	5.13114e-05	0.000781782	0.000358255	0	0.000599305	0.000127812	0.000486003	0.000677875	0.000767426	0.000954141	0.00262222	0.000368467	0	0.00035243	0.00119438	0.000368664	0.00109021	0.000956668	0.00177754	0.000956346	0	0.000375856	0.00272732	0	0.000112321	0.000292185	0.000276839	0.000481765	0.00173346	0.000395762	0.0016158	0.000400078	0.000581421	0.000907866	0.000449348	0.000992655
OTU270 (Bergeyella_HMT_931)	0.000900819	0	0.000119605	0	0	0.000123955	0	0.00042728	0	0	0	0	0	0.000196191	8.92123e-05	0.000706096	0.000152061	0	0.000255625	0	0.00021643	0.000129745	0	9.11465e-05	0	0	0	0	0.00123888	0	0.000627813	0	0.000153924	0	0.00115533	0.00011141	0	0.000115357	0.000136667	0.000798326	0.000125678	3.4531e-05	0.000125681	0.000130666	0	0.00135214	0.000193288	0.000242714	0
OTU119 (Peptidiphaga_HMT_183)	0.00183371	0.00115153	0	0.00209733	0.000131032	0.000811341	0.00315905	0.000113543	0.00188562	0.000820402	0.000938019	0	0.000103586	0	0	0.000239531	0.000583915	0	0.0010012	0.000286617	0.00242565	0.000278813	0.00155517	0.000701127	0.000359019	0	0.000751138	0.00211186	0	0.000288585	0.000401459	0.00383428	0.00364118	0.0170782	0.000533886	0.00241092	0.00112408	0.000315714	0.00271213	0.00210526	0.00260083	0.00285917	0.00234248	0.000261333	0.000628695	0.000394825	0.000597435	0.00102333	0.00113117
OTU237 (Mitsuokella_HMT_521)	8.55377e-05	0.000460611	0	0.0135533	0	0	0	0.000203182	0	0.000340167	0	0	0.000332732	0	0	0.000422824	0.000556544	0	0.000702968	0.000741465	9.8006e-05	0.000496894	0.000638598	0.00325323	0.0200484	0	0.000373789	0.000326954	0	0.000284577	0.0169125	0.000120984	0	0.00109732	0.000226368	0.00402414	0	0	0.000296897	0	0.00013266	0.000752775	0.000336933	0	0	0.000408346	0.000257717	0.000265673	0
OTU200 (Prevotella_pleuritidis)	5.34611e-05	0	0.000733576	0.000750809	0.000227996	0.00154944	0.000261846	0.00114141	0	0	0.00342287	6.00207e-05	0.000232284	0	0	0.000514471	0	0	0.0022282	0	0.000457361	0.000888889	0.000277978	0.000879914	0.000340123	0.000191971	0	0.00181827	0	0.000797618	0	0	0.000999243	0.000150834	0.000653476	0	0.000394596	0.000588928	0.00222673	0.000637373	0.000708683	0.000272795	0.00609688	0	0	6.21985e-05	0.000462719	0.000124637	0.00188143
OTU82 (Saccharibacteria_(TM7)_[G-1]_bacterium_HMT_346)	0.00280136	0.00281404	0.000388051	0.00453658	0.00630266	0.00118321	0.00576062	0.00147905	0.000934919	0.0268432	0.00820766	0.00199517	0.00861336	0.000597627	0.00166921	0.00172879	0.00220185	0.00127852	0.00802662	0.00846766	0.00908597	0.00147136	0.00764064	0.0316033	0.000359019	0.00121442	0.0061871	0.0110998	0.000222913	0.00566349	0.00234469	0.022142	0.013727	0.00328064	0.00578091	0.01078	0.000643815	0.000895535	0.00704778	0.00155802	0.00691926	0.0107737	0.00387205	0.00403473	0.000367419	0.00460269	0.0155216	0.00211554	0.0326537
OTU120 (Streptococcus_constellatus)	0.00235763	0.000834857	0.000595366	0.0091507	0.000497923	0.00107052	0.00195118	0.0184418	0.000433928	0.00144071	0.000320189	0.000829941	0.00347171	0.000662521	0.000741871	0.00258693	0.000513967	0.000950009	0.00877645	0.0019627	0.00443477	0.000295376	0.00349351	0.0067799	0.00031178	0.000183624	0.001456	0.00394013	0.00970957	0.000420853	0.00325011	0.0012266	0.00243755	0.00198347	0.00367527	0.00968823	0.00137849	0.00413768	0.00481162	0.0047642	0.00777107	0.00257601	0.00301368	0.00359811	0.000775662	0.000440798	0.00134716	0.00301752	0.00726023
OTU239 (Clostridiales_[F-1][G-1]_bacterium_HMT_093)	0.00101843	0	0	0	0	0	0	0.000926272	0	0.00193095	0.000401364	0	0.00024484	0	0	0	0	0	0.000869124	0.000162001	0	0	0	0.0124625	0	0	0.00068706	0.000120106	0	0	0.000546667	0.000310837	0.000196821	0	7.04729e-05	0.000811066	7.00927e-05	0	0.000249771	0.000289715	0.000115205	0.000883993	0.000858376	0.000117919	0	0	0.000316289	0	0.000650228
OTU417 (Treponema_maltophilum)	9.35569e-05	0.000352655	0	0.000116323	0	0.000152126	0.000219613	0.000451184	0	0.0028614	0	5.17419e-05	0.000113003	6.79121e-05	0	0	0	0	0.000157635	0.000149539	0	6.62526e-05	0.000323056	0.000490789	0.000377915	0	0.000526865	0.00014346	0	0	0.000183646	0.00012843	0.00102195	0	0.000145217	0.00345372	0	0.000112321	0.000148449	0	0.000345614	0.000901259	0.000697932	0.000551349	0	7.57199e-05	0	0	0.00132354
OTU148 (Gemella_morbillorum)	0.0256052	0.00896032	0.00282533	0.00546363	0.00480103	0.010277	0.0309823	0.00505266	0.014651	0.00147072	0.0158155	0.00386409	0.0107416	0.00313452	0.00561803	0.0119141	0.0101699	0.0256858	0.0119249	0.0106858	0.00966176	0.00391442	0.0346045	0.0175317	0.00335399	0.0124739	0.0153503	0.00621213	0.00305648	0.0070022	0.0176087	0.0079645	0.00767348	0.00580334	0.0102912	0.00590474	0.0138135	0.0057466	0.00647048	0.0350169	0.00551236	0.00271759	0.01037	0.0454528	0.00977334	0.0169315	0.0158437	0.0166456	0.00158132
OTU221 (Aggregatibacter)	0.00112268	0.00123069	0	0.000126897	0.000435028	0.000163395	0	0.000666318	0.000222881	0	8.56844e-05	0.000548465	0.000219728	6.18755e-05	0	0.0005353	0.00419385	0.00132291	0.00175955	0.000336463	0	0.00163699	0	0.000424182	0	0	0.00328223	5.33803e-05	0.00261923	0	0.000858439	0.00179615	0	0	0.00134966	9.35846e-05	9.08609e-05	0.00352446	0	0.00356671	0	0.000117405	4.0111e-05	0.00584175	0	0.000665253	0.0014643	0.000219754	0
OTU94 (Haemophilus_HMT_036)	0.0441695	0.00238942	0	0.000109273	0.00170866	0.000585968	0.00243264	0.0102009	0.00312429	0	0.000184898	7.0369e-05	0.00168877	0.000117714	0.000220683	0.0102894	0.00323282	0.0017402	0.00237305	0.000492233	0.000963726	0.00026501	0.0010443	0.00160558	0	0.0010767	0.0054146	0	0.00480549	0	0.00508657	0.0011689	0	0.000444961	0.00486904	0.00023619	0.000140185	0.00140857	0.000148449	0.00615484	0.000122187	0	0.00105091	0.00294796	0	0.00236895	0.00336203	0.00879673	0.000111578
OTU73 (Aggregatibacter_segnis)	0.00542095	0.00856448	0	0.00109273	0.00163266	0.000456379	0	0.0157108	0.00574166	0	0.00291778	0	0.00630307	0.001731	0.00415307	0.00996449	0.00239344	0.0234839	0.00686353	0.000984467	0.00275642	0.000916494	0.00996965	0.0198279	0.00142663	0.000333862	0.0284543	0.00216858	0.00381095	0.00030061	0.0371264	0.00407811	0.000817562	0.000335606	0.00068978	0.000418902	0.000199894	0.00246196	0.000235633	0.013372	8.72762e-05	0.000134671	0.000441221	0	0.000383749	0.00323702	0.0133837	0.00202371	0.00010773
OTU102 (Aggregatibacter)	0.00540759	0.00516748	8.77102e-05	0.00150514	0.0089731	0.00028735	0.0015204	0.00564129	0.00172388	0	0.00198878	0.00206761	0.00102958	0.000902477	9.86031e-05	0.00601743	0.00839378	0.00817718	0.00813313	0.000834927	0.00648881	0.00132229	0.0237934	0.00866242	0.00236197	0.00310909	0.0199497	0.000530467	0.00226342	0	0.000990835	0.006844	0.000391118	0.0110448	0.00320545	0.00166224	7.26888e-05	0.00270482	0.00246236	0.0129792	0.000991457	0.000113952	0.00316075	0.00447772	0.000685849	0.00634154	0.0200082	0.0112763	0
OTU546 (Simonsiella_muelleri)	0	0	0	0	0	0	0	0	0	0	0	0	0	0	0	0	0	0	0	0	0	0	0	0.00127956	0	0	0	0	0	0	0	0	0	0	0	0	0.000257007	0	0	0	0	0	0	0	0	0	0	0.000593665	0
OTU77 (Porphyromonas_HMT_930)	0.0108473	0.00323147	0.00600416	0.000592187	0.0008884	0.0148126	0.00460343	0.00341525	0.00427617	0.000690338	0.00421206	0.000124181	0.00594522	0.000191663	0.00214814	0.0659481	0.00336055	0	0.00678684	0.00133962	0	0.00218357	0.000270465	5.25845e-05	0.000368467	0.00174026	0.000160195	0.00165479	0.0201522	0.00309428	0.00260948	0.00257976	0.0146682	0	0.0390954	0.021061	0.00492207	0.00101393	0.000779945	0.0122067	0	6.9062e-05	0.000163118	0.000576845	0.00833633	0.00121152	0.00362561	0.0548172	0
OTU62 (Abiotrophia_defectiva)	0.00883979	0.00159055	0.0198571	0.0100425	0.00571825	0.00280025	0.00242419	0.000239038	0.00576336	0.000260127	0.0013935	0.00115488	0.00207173	0.0178609	0.00645146	0.00224951	0.003689	0.00745358	0.00307602	0.0144492	0.00278909	0.00393099	0.00509376	0.0176649	0	0.00432351	0.00640069	0.00161142	0.00219912	0.00191589	0.00249417	0.00127871	0.000436538	0	0.00192626	0.00269613	0.00755963	0.0181202	0.00579186	0.0171383	0.00332697	0.00192683	0.019157	0.00949722	0	0.00274485	0.00357875	0.00766844	0
OTU90 (Granulicatella_elegans)	0.00911244	0.00154017	0.00582343	0.000655636	0.00178466	0.00837259	0.0212602	0.00537536	0.00329588	0.000370181	0.000793708	0.00044705	0.00434121	0.00293079	0.0020331	0.00752544	0.00364947	0.000443929	0.0149541	0.00452356	0.00478188	0.00273292	0.00123212	0.00246096	0	0.00183624	0.00319323	0.00042037	0.0089551	0.00352314	0.000785834	5.77003e-05	0.00211204	0	0.0320993	0.00216581	0.0021547	0.00101089	0.00116403	0.00612265	0.00318034	0.000248623	0.00461277	0.00630067	0.00231882	0.00470004	0.00934809	0.0225101	8.84925e-05
OTU423 (Granulicatella_elegans)	0.000748455	0	0.0025117	0.000426516	0.00044551	0.000135223	0.00151195	0.000415328	0.00209075	0.000220108	0	7.0369e-05	0.00184886	0.00431619	0.00112924	0.00158507	0.00149628	0	0.00165304	0.000336463	0.000412442	7.72947e-05	0.00130725	0.000417171	0	0.000350555	0.000590943	0.000140123	0.0012003	0.000168341	0.000179375	0.000182407	0	0	0.00265662	8.02153e-05	0.00113446	0.00160893	0	0.00177692	5.93478e-05	0	0.000438547	0.00148514	0	0.00103304	0.000931295	0.00505763	0
OTU195 (Fusobacterium)	0.00189252	0	0	0.00045119	0	0.000281716	0.00032942	0	9.66477e-05	0.000170083	0.000491558	0	0.000740799	0.000703268	0	0.00304308	0.000118608	0.000519397	0.00918971	0	0.000253182	0.000151829	0	0.00103066	0	0	0.000929133	0.000403689	0	0.00161528	0.0044673	0	6.56069e-05	0	0.00315206	0.000454554	0.0022897	0.000871249	0.00191098	0	0.000331649	0	5.88295e-05	0.000854112	0.000832816	0.000711226	0.000199145	0.00131197	0.00182372
OTU227 (Leptotrichiaceae_unclassified)	0.004881	0	0	0	0	0.000157761	0	0	0	0	0	0	0	0.000116205	0	0.0038929	0	0	0.00288004	0	0	0	0	0.00032953	0	0	0.000961172	0	0	0	0	0	0.000582892	0	0.00355781	0	0.000563338	0.000330893	0.000122529	0	0	0	0	0	0	0	0.00118901	0.00297816	0
[truncated: 251 more columns]

## Sheet: Sheet9
Supplementary table S8. The corresponding LDA value and p value of the microorganisms at the genus level in the discovery cohort (100 HC and 200 EP).
Biomaker_names	Logarithm value	Groups	LDA_value	P_value	q_value
p__Bacteroidetes.c__Bacteroidia.o__Bacteroidales.f__Prevotellaceae.g__Alloprevotella	4.09987	Ep	3.67912	2.88884e-20	2.56786e-19
p__Proteobacteria.c__Betaproteobacteria.o__Neisseriales.f__Neisseriaceae.g__Neisseriaceae_unclassified	3.41199			1.51485e-11	6.92504e-11
p__Bacteroidetes.c__Bacteroidetes__C_1_.o__Bacteroidetes__O_1_.f__Bacteroidetes__F_1_.g__Bacteroidetes__G_5_	2.21838			2.36906e-19	1.995e-18
p__Firmicutes.c__Clostridia.o__Clostridiales.f__Clostridiales__F_1_.g__Clostridiales__F_1__G_2_	1.31175			1	1
p__Proteobacteria.c__Betaproteobacteria.o__Neisseriales.f__Neisseriaceae.g__Neisseria	5.25758	HC	4.58049	0.00293185	0.00852901
p__Firmicutes.c__Clostridia.o__Clostridiales.f__Peptostreptococcaceae__XI_.g__Peptostreptococcaceae__XI__G_7_	2.70477			0.0058638	0.016176
p__Proteobacteria.c__Gammaproteobacteria.o__Pseudomonadales.f__Moraxellaceae.g__Acinetobacter	1.32449			1	1
p__Actinobacteria.c__Actinobacteria.o__Propionibacteriales.f__Propionibacteriaceae.g__Arachnia	1.27715			1	1
p__Bacteroidetes.c__Bacteroidia.o__Bacteroidales.f__Porphyromonadaceae.g__Porphyromonas	4.99467			1	1
p__Firmicutes.c__Clostridia.o__Clostridiales.f__Peptostreptococcaceae__XI_.g__Mogibacterium	1.71416			0.00393403	0.0112401
p__Proteobacteria.c__Betaproteobacteria.o__Betaproteobacteria_unclassified.f__Betaproteobacteria_unclassified.g__Betaproteobacteria_unclassified	3.16576	Ep	3.32708	1.794e-30	4.784e-29
p__Proteobacteria.c__Gammaproteobacteria.o__Enterobacterales.f__Enterobacteriaceae.g__Kluyvera	4.23528	Ep	3.67977	0.000343986	0.00107917
p__Firmicutes.c__Erysipelotrichia.o__Erysipelotrichales.f__Erysipelotrichaceae.g__Erysipelotrichaceae_unclassified	0.899821			1	1
p__Firmicutes.c__Clostridia.o__Clostridiales.f__Ruminococcaceae.g__Ruminococcaceae__G_2_	2.86642			0.00215624	0.00638886
p__Bacteroidetes.c__Bacteroidia.o__Bacteroidales.f__Porphyromonadaceae.g__Tannerella	3.56308	Ep	3.05229	3.51705e-15	2.00974e-14
p__Actinobacteria.c__Actinobacteria.o__Actinomycetales.f__Actinomycetales_unclassified.g__Actinomycetales_unclassified	3.29915			4.96304e-15	2.73823e-14
p__Firmicutes.c__Clostridia.o__Clostridiales.f__Lachnospiraceae__XIV_.g__Oribacterium	3.83045			1	1
p__Saccharibacteria__TM7_.c__Saccharibacteria__TM7___C_1_.o__Saccharibacteria__TM7___O_1_.f__Saccharibacteria__TM7___F_1_.g__Saccharibacteria__TM7___G_3_	3.02514			0.0173248	0.0427792
p__Fusobacteria.c__Fusobacteriia.o__Fusobacteriales.f__Leptotrichiaceae.g__Sneathia	1.82653			1	1
p__Proteobacteria.c__Gammaproteobacteria.o__Pasteurellales.f__Pasteurellaceae.g__Aggregatibacter	3.43802	Ep	3.11043	5.57039e-29	1.27323e-27
p__Actinobacteria.c__Actinobacteria.o__Actinomycetales.f__Micrococcaceae.g__Kocuria	1.48073			1	1
p__Proteobacteria.c__Betaproteobacteria.o__Burkholderiales.f__Comamonadaceae.g__Ottowia	2.05427			5.61862e-12	2.64406e-11
p__Actinobacteria.c__Actinobacteria.o__Propionibacteriales.f__Propionibacteriaceae.g__Cutibacterium	0.670246			1	1
p__Proteobacteria.c__Alphaproteobacteria.o__Caulobacterales.f__Caulobacteraceae.g__Brevundimonas	0.847573			1	1
p__Firmicutes.c__Clostridia.o__Clostridiales.f__Lachnospiraceae__XIV_.g__Lachnospiraceae__G_7_	1.35411			1	1
p__Actinobacteria.c__Actinobacteria.o__Bifidobacteriales.f__Bifidobacteriaceae.g__Parascardovia	1.09795			1	1
p__Proteobacteria.c__Betaproteobacteria.o__Burkholderiales.f__Comamonadaceae.g__Schlegelella	0.213518			1	1
p__Firmicutes.c__Clostridia.o__Clostridiales.f__Lachnospiraceae__XIV_.g__Lachnoanaerobaculum	3.90617			1	1
p__Firmicutes.c__Clostridia.o__Clostridiales.f__Peptostreptococcaceae__XI_.g__Filifactor	3.3833	Ep	3.00058	4.87034e-05	0.000165799
p__Firmicutes.c__Clostridia.o__Clostridiales.f__Lachnospiraceae__XIV_.g__Johnsonella	1.256			1	1
p__Actinobacteria.c__Coriobacteriia.o__Coriobacteriales.f__Coriobacteriales_unclassified.g__Coriobacteriales_unclassified	0			1	1
p__Spirochaetes.c__Spirochaetia.o__Spirochaetales.f__Spirochaetaceae.g__Treponema	3.16942	Ep	3.27609	1.12999e-33	3.61598e-32
p__Firmicutes.c__Erysipelotrichia.o__Erysipelotrichales.f__Erysipelotrichaceae.g__Bulleidia	1.17725			1	1
p__Actinobacteria.c__Actinobacteria.o__Actinomycetales.f__Actinomycetaceae.g__Peptidiphaga	2.72771			9.62911e-36	5.59321e-34
p__Proteobacteria.c__Betaproteobacteria.o__Neisseriales.f__Neisseriaceae.g__Kingella	2.39131			4.10266e-19	3.12584e-18
p__Firmicutes.c__Clostridia.o__Clostridiales.f__Lachnospiraceae__XIV_.g__Lachnospiraceae__G_2_	2.85592			0.0467184	0.108333
p__Firmicutes.c__Negativicutes.o__Veillonellales.f__Veillonellaceae.g__Dialister	2.90683			1.90053e-18	1.26702e-17
p__Actinobacteria.c__Actinobacteria.o__Actinobacteria_unclassified.f__Actinobacteria_unclassified.g__Actinobacteria_unclassified	1.83506			1	1
p__Firmicutes.c__Clostridia.o__Clostridiales.f__Ruminococcaceae.g__Ruminococcaceae__G_1_	3.03878			1.38505e-09	6.1558e-09
p__Proteobacteria.c__Gammaproteobacteria.o__Pseudomonadales.f__Moraxellaceae.g__Moraxella	3.06179			1	1
p__Firmicutes.c__Negativicutes.o__Selenomonadales.f__Selenomonadaceae.g__Selenomonas	3.71801	Ep	3.37859	9.98542e-26	1.99708e-24
p__Synergistetes.c__Synergistia.o__Synergistales.f__Dethiosulfovibrionaceae.g__Pyramidobacter	0.956649			1	1
p__Bacteroidetes.c__Bacteroidia.o__Bacteroidales.f__Porphyromonadaceae.g__Porphyromonadaceae_unclassified	2.16161			0.000131699	0.000421436
p__Proteobacteria.c__Gammaproteobacteria.o__Pasteurellales.f__Pasteurellaceae.g__Haemophilus	4.72784	HC	3.89676	0.00546029	0.0153271
p__Firmicutes.c__Clostridia.o__Clostridiales.f__Peptostreptococcaceae__XI_.g__Peptostreptococcaceae__XI__unclassified	0.744293			1	1
p__Firmicutes.c__Bacilli.o__Bacillales.f__Gemellaceae.g__Gemella	3.98615	Ep	3.33567	3.07121e-08	1.25998e-07
p__Bacteroidetes.c__Flavobacteriia.o__Flavobacteriales.f__Flavobacteriaceae.g__Bergeyella	3.11914			3.26776e-14	1.7428e-13
p__Firmicutes.c__Clostridia.o__Clostridiales.f__Lachnospiraceae__XIV_.g__Butyrivibrio	2.28544			0.0349859	0.0835484
p__Actinobacteria.c__Coriobacteriia.o__Coriobacteriales.f__Coriobacteriaceae.g__Atopobium	3.30968			5.01537e-06	1.82377e-05
p__Actinobacteria.c__Actinobacteria.o__Actinomycetales.f__Actinomycetaceae.g__Actinomycetaceae_unclassified	2.70851			0.0105533	0.0272342
p__Bacteroidetes.c__Bacteroidetes__C_1_.o__Bacteroidetes__O_1_.f__Bacteroidetes__F_1_.g__Bacteroidetes__G_4_	0.103804			1	1
p__Firmicutes.c__Negativicutes.o__Veillonellales.f__Veillonellaceae.g__Veillonellaceae__G_1_	2.63347			8.36695e-21	7.87477e-20
p__Proteobacteria.c__Betaproteobacteria.o__Burkholderiales.f__Burkholderiales_unclassified.g__Burkholderiales_unclassified	0.598791			1	1
p__Firmicutes.c__Clostridia.o__Clostridiales.f__Peptostreptococcaceae__XI_.g__Peptostreptococcaceae__XI__G_6_	2.71304			1	1
p__Firmicutes.c__Clostridia.o__Clostridiales.f__Peptostreptococcaceae__XI_.g__Peptostreptococcaceae__XI__G_4_	2.33409			2.60672e-09	1.12723e-08
p__Actinobacteria.c__Actinobacteria.o__Actinomycetales.f__Actinomycetaceae.g__Actinomyces	3.52945			1	1
p__Firmicutes.c__Clostridia.o__Clostridiales.f__Ruminococcaceae.g__Fastidiosipila	1.27921			1	1
p__Saccharibacteria__TM7_.c__Saccharibacteria__TM7___C_1_.o__Saccharibacteria__TM7___O_1_.f__Saccharibacteria__TM7___F_1_.g__Saccharibacteria__TM7___G_1_	3.85968			1	1
p__Actinobacteria.c__Actinobacteria.o__Actinomycetales.f__Micrococcaceae.g__Rothia	4.71664	HC	4.12464	5.90066e-05	0.000196689
p__Firmicutes.c__Clostridia.o__Clostridiales.f__Lachnospiraceae__XIV_.g__Lachnospiraceae__G_3_	2.43754			0.0183669	0.0445259
p__Actinobacteria.c__Actinobacteria.o__Bifidobacteriales.f__Bifidobacteriaceae.g__Bifidobacterium	1.72997			1	1
p__Firmicutes.c__Clostridia.o__Clostridiales.f__Peptostreptococcaceae__XI_.g__Peptostreptococcaceae__XI__G_9_	1.95051			1.55203e-13	7.76015e-13
p__Firmicutes.c__Clostridia.o__Clostridiales.f__Peptostreptococcaceae__XI_.g__Peptostreptococcaceae__XI__G_3_	0.730782			1	1
p__Firmicutes.c__Erysipelotrichia.o__Erysipelotrichales.f__Erysipelotrichaceae.g__Erysipelotrichaceae__G_1_	1.15259			1	1
p__Saccharibacteria__TM7_.c__Saccharibacteria__TM7___C_1_.o__Saccharibacteria__TM7___O_1_.f__Saccharibacteria__TM7___F_1_.g__Saccharibacteria__TM7___G_8_	1.22011			1	1
p__Firmicutes.c__Clostridia.o__Clostridiales.f__Lachnospiraceae__XIV_.g__Stomatobaculum	3.34885			0.00936215	0.0245565
p__Synergistetes.c__Synergistia.o__Synergistales.f__Synergistaceae.g__Fretibacterium	3.04287	Ep	3.54062	1.5795e-21	1.80514e-20
p__Fusobacteria.c__Fusobacteriia.o__Fusobacteriales.f__Leptotrichiaceae.g__Leptotrichia	4.5704	Ep	3.71221	0.00133777	0.00403855
p__Proteobacteria.c__Alphaproteobacteria.o__Rhizobiales.f__Phyllobacteriaceae.g__Defluvibacter	2.80528			1	1
p__Chloroflexi.c__Anaerolineae.o__Anaerolineales.f__Anaerolineaceae.g__Anaerolineae__G_1_	0.127105			1	1
p__Proteobacteria.c__Alphaproteobacteria.o__Sphingomonadales.f__Sphingomonadaceae.g__Sphingomonas	1.08027			1	1
p__Proteobacteria.c__Gammaproteobacteria.o__Xanthomonadales.f__Xanthomonadaceae.g__Stenotrophomonas	2.7917			1	1
p__Proteobacteria.c__Betaproteobacteria.o__Burkholderiales.f__Burkholderiaceae.g__Lautropia	4.41254	Ep	4.11726	1.04873e-35	5.59321e-34
p__Firmicutes.c__Clostridia.o__Clostridiales.f__Lachnospiraceae__XIV_.g__Lachnospiraceae__G_8_	2.01762			0.017379	0.0427792
p__Firmicutes.c__Clostridia.o__Clostridiales.f__Peptostreptococcaceae__XI_.g__Peptostreptococcaceae__XI__G_1_	4.03159			6.39638e-05	0.000208861
p__Firmicutes.c__Negativicutes.o__Veillonellales.f__Veillonellaceae.g__Veillonella	4.87328			1	1
p__Firmicutes.c__Bacilli.o__Lactobacillales.f__Lactobacillales_unclassified.g__Lactobacillales_unclassified	3.11078			5.73215e-09	2.41354e-08
p__Proteobacteria.c__Deltaproteobacteria.o__Desulfovibrionales.f__Desulfovibrionaceae.g__Desulfovibrio	0.89098			1	1
p__Firmicutes.c__Clostridia.o__Clostridiales.f__Peptoniphilaceae.g__Peptoniphilaceae__G_1_	1.7102			1	1
p__Absconditabacteria__SR1_.c__Absconditabacteria__SR1___C_1_.o__Absconditabacteria__SR1___O_1_.f__Absconditabacteria__SR1___F_1_.g__Absconditabacteria__SR1___G_1_	3.59047			1	1
p__Actinobacteria.c__Actinobacteria.o__Corynebacteriales.f__Corynebacteriaceae.g__Corynebacterium	3.31515			2.92377e-24	5.19781e-23
p__Firmicutes.c__Erysipelotrichia.o__Erysipelotrichales.f__Erysipelotrichaceae.g__Solobacterium	3.70335	HC	3.2469	6.64896e-19	4.83561e-18
p__Proteobacteria.c__Betaproteobacteria.o__Burkholderiales.f__Commamonadaceae.g__Acidovorax	0.983626			1	1
p__Bacteroidetes.c__Bacteroidia.o__Bacteroidales.f__Bacteroidaceae.g__Bacteroides	2.11388			1	1
p__Firmicutes.c__Firmicutes_unclassified.o__Firmicutes_unclassified.f__Firmicutes_unclassified.g__Firmicutes_unclassified	2.8483			0.0402224	0.094641
p__Bacteroidetes.c__Bacteroidetes_unclassified.o__Bacteroidetes_unclassified.f__Bacteroidetes_unclassified.g__Bacteroidetes_unclassified	0.918555			1	1
p__Gracilibacteria__GN02_.c__Gracilibacteria__GN02___C_1_.o__Gracilibacteria__GN02___O_1_.f__Gracilibacteria__GN02___F_1_.g__Gracilibacteria__GN02___G_1_	1.71917	Ep	3.30374	1.23585e-13	6.37857e-13
p__Proteobacteria.c__Gammaproteobacteria.o__Enterobacterales.f__Yersiniaceae.g__Serratia	1.35488			1	1
p__Firmicutes.c__Clostridia.o__Clostridiales.f__Clostridiales__F_3_.g__Clostridiales__F_3__G_1_	0.66792			1	1
p__Firmicutes.c__Bacilli.o__Lactobacillales.f__Lactobacillaceae.g__Lactobacillus	2.89729			1	1
p__Firmicutes.c__Mollicutes.o__Mycoplasmatales.f__Mycoplasmataceae.g__Mycoplasma	2.02702			1	1
p__Firmicutes.c__Negativicutes.o__Negativicutes_unclassified.f__Negativicutes_unclassified.g__Negativicutes_unclassified	1.0799			1	1
p__Bacteroidetes.c__Bacteroidia.o__Bacteroidales.f__Prevotellaceae.g__Prevotellaceae_unclassified	2.51044			1	1
p__Firmicutes.c__Clostridia.o__Clostridiales.f__Clostridiales__F_1_.g__Clostridiales__F_1__G_1_	1.94861			1	1
p__Firmicutes.c__Clostridia.o__Clostridiales.f__Peptoniphilaceae.g__Parvimonas	3.39637			0.00714897	0.0190639
p__Gracilibacteria__GN02_.c__Gracilibacteria__GN02___C_2_.o__Gracilibacteria__GN02___O_2_.f__Gracilibacteria__GN02___F_2_.g__Gracilibacteria__GN02___G_2_	2.30973			1	1
p__Firmicutes.c__Bacilli.o__Lactobacillales.f__Aerococcaceae.g__Abiotrophia	3.32537	Ep	3.32337	1.88506e-34	7.54026e-33
p__Firmicutes.c__Clostridia.o__Clostridiales.f__Eubacteriaceae__XV_.g__Pseudoramibacter	1.8912			1	1
p__Bacteroidetes.c__Bacteroidia.o__Bacteroidales.f__Bacteroidaceae.g__Bacteroidaceae__G_1_	1.14082			1	1
p__Proteobacteria.c__Betaproteobacteria.o__Burkholderiales.f__Comamonadaceae.g__Delftia	0.917506			1	1
p__Bacteroidetes.c__Flavobacteriia.o__Flavobacteriales.f__Flavobacteriaceae.g__Capnocytophaga	4.13441	Ep	3.71799	7.54288e-24	1.09715e-22
p__Proteobacteria.c__Alphaproteobacteria.o__Rhizobiales.f__Bradyrhizobiaceae.g__Bosea	0.334454			1	1
p__Saccharibacteria__TM7_.c__Saccharibacteria__TM7___C_1_.o__Saccharibacteria__TM7___O_1_.f__Saccharibacteria__TM7___F_1_.g__Saccharibacteria__TM7___G_2_	1.49665			1	1
p__Proteobacteria.c__Betaproteobacteria.o__Burkholderiales.f__Alcaligenaceae.g__Achromobacter	0.914343			1	1
p__Firmicutes.c__Negativicutes.o__Veillonellales.f__Veillonellaceae.g__Anaeroglobus	2.05131			2.68363e-21	2.86254e-20
p__Proteobacteria.c__Epsilonproteobacteria.o__Campylobacterales.f__Helicobacteraceae.g__Helicobacter	0.80956			1	1
p__Proteobacteria.c__Alphaproteobacteria.o__Rhodobacterales.f__Rhodobacteraceae.g__Paracoccus	1.93807			1	1
p__Firmicutes.c__Negativicutes.o__Selenomonadales.f__Selenomonadaceae.g__Mitsuokella	2.30194			5.8585e-24	9.3736e-23
p__Firmicutes.c__Bacilli.o__Lactobacillales.f__Streptococcaceae.g__Streptococcus	5.21173	Ep	4.71698	8.2962e-18	5.30957e-17
p__Proteobacteria.c__Deltaproteobacteria.o__Desulfobacterales.f__Desulfobulbaceae.g__Desulfobulbus	1.84311			1	1
p__Firmicutes.c__Negativicutes.o__Selenomonadales.f__Selenomonadaceae.g__Selenomonadaceae_unclassified	1.4216			1	1
p__Bacteroidetes.c__Bacteroidia.o__Bacteroidales.f__Bacteroidales__F_2_.g__Bacteroidales__G_2_	2.77847			1.04052e-22	1.36995e-21
p__Actinobacteria.c__Actinobacteria.o__Bifidobacteriales.f__Bifidobacteriaceae.g__Scardovia	2.24937			1.89973e-18	1.26702e-17
p__Actinobacteria.c__Actinobacteria.o__Actinomycetales.f__Actinomycetaceae.g__Schaalia	4.53465	HC	3.96324	1.6466e-06	6.27277e-06
p__Bacteroidetes.c__Bacteroidetes__C_1_.o__Bacteroidetes__O_1_.f__Bacteroidetes__F_1_.g__Bacteroidetes__G_3_	3.28281	Ep	3.12363	1.6008e-17	9.8511e-17
p__Firmicutes.c__Clostridia.o__Clostridiales.f__Peptococcaceae.g__Peptococcus	1.98019			6.0155e-06	2.13885e-05
p__Firmicutes.c__Clostridia.o__Clostridiales.f__Peptoniphilaceae.g__Peptoniphilaceae__G_2_	1.37967			1	1
p__Firmicutes.c__Clostridia.o__Clostridiales.f__Peptostreptococcaceae__XI_.g__Peptostreptococcaceae__XI__G_5_	2.91174			0.014004	0.0355656
p__Fusobacteria.c__Fusobacteriia.o__Fusobacteriales.f__Fusobacteriaceae.g__Fusobacterium	4.93072			1	1
p__Proteobacteria.c__Betaproteobacteria.o__Neisseriales.f__Neisseriaceae.g__Eikenella	2.411			4.83843e-21	4.83843e-20
p__Proteobacteria.c__Alphaproteobacteria.o__Rhizobiales.f__Rhizobiaceae.g__Agrobacterium	3.09842			1	1
p__Proteobacteria.c__Gammaproteobacteria.o__Pseudomonadales.f__Pseudomonadales_unclassified.g__Pseudomonadales_unclassified	3.92716			1	1
p__Firmicutes.c__Clostridia.o__Clostridiales.f__Lachnospiraceae__XIV_.g__Shuttleworthia	2.55281			2.32107e-16	1.37545e-15
p__Fusobacteria.c__Fusobacteriia.o__Fusobacteriales.f__Fusobacteriales_unclassified.g__Fusobacteriales_unclassified	1.1506			1	1
p__Proteobacteria.c__Proteobacteria_unclassified.o__Proteobacteria_unclassified.f__Proteobacteria_unclassified.g__Proteobacteria_unclassified	1.6089			1	1
p__Actinobacteria.c__Coriobacteriia.o__Coriobacteriales.f__Atopobiaceae.g__Olsenella	1.62859			1	1
p__Proteobacteria.c__Gammaproteobacteria.o__Enterobacterales.f__Enterobacteriaceae.g__Escherichia	1.49927			1	1
p__Actinobacteria.c__Actinobacteria.o__Corynebacteriales.f__Corynebacteriales__F_1_.g__Lawsonella	0.664642			1	1
p__Firmicutes.c__Clostridia.o__Clostridiales.f__Peptoniphilaceae.g__Peptoniphilaceae_unclassified	1.20978			1	1
p__Saccharibacteria__TM7_.c__Saccharibacteria__TM7___C_1_.o__Saccharibacteria__TM7___O_1_.f__Saccharibacteria__TM7___F_1_.g__Saccharibacteria__TM7___G_4_	1.5904			1	1
p__Fusobacteria.c__Fusobacteriia.o__Fusobacteriales.f__Leptotrichiaceae.g__Leptotrichiaceae_unclassified	2.19571			1	1
p__Firmicutes.c__Clostridia.o__Clostridiales.f__Clostridiales_unclassified.g__Clostridiales_unclassified	1.69762			1	1
p__Actinobacteria.c__Coriobacteriia.o__Eggerthellales.f__Eggerthellaceae.g__Cryptobacterium	0.720159			1	1
p__Firmicutes.c__Clostridia.o__Clostridiales.f__Lachnospiraceae__XIV_.g__Catonella	2.95681			0.000394423	0.00121361
p__Proteobacteria.c__Gammaproteobacteria.o__Cardiobacteriales.f__Cardiobacteriaceae.g__Cardiobacterium	2.57392	Ep	3.08341	2.8503e-19	2.28024e-18
p__Firmicutes.c__Clostridia.o__Clostridiales.f__Peptostreptococcaceae__XI_.g__Peptostreptococcaceae__XI__G_2_	2.57257			0.00610901	0.0165668
p__Saccharibacteria__TM7_.c__Saccharibacteria__TM7___C_1_.o__Saccharibacteria__TM7___O_1_.f__Saccharibacteria__TM7___F_2_.g__Saccharibacteria__TM7___G_5_	2.17658	Ep	3.18251	8.10786e-13	3.93108e-12
p__Bacteroidetes.c__Bacteroidetes__C_1_.o__Bacteroidetes__O_1_.f__Bacteroidetes__F_1_.g__Bacteroidetes__F_1__unclassified	0.583199			1	1
p__Proteobacteria.c__Betaproteobacteria.o__Neisseriales.f__Neisseriaceae.g__Simonsiella	1.84609			1	1
p__Bacteroidetes.c__Bacteroidia.o__Bacteroidales.f__Bacteroidales_unclassified.g__Bacteroidales_unclassified	1.86629			1	1
p__Proteobacteria.c__Betaproteobacteria.o__Burkholderiales.f__Comamonadaceae.g__Comamonadaceae_unclassified	0.130334			1	1
p__Proteobacteria.c__Epsilonproteobacteria.o__Campylobacterales.f__Campylobacteraceae.g__Campylobacter	3.5464	Ep	3.32034	4.91108e-36	5.59321e-34
p__Proteobacteria.c__Gammaproteobacteria.o__Pseudomonadales.f__Pseudomonadaceae.g__Pseudomonas	1.42504			1	1
p__Firmicutes.c__Erysipelotrichia.o__Erysipelotrichales.f__Erysipelotrichaceae.g__Eggerthia	1.15198			1	1
p__Bacteroidetes.c__Bacteroidia.o__Bacteroidales.f__Prevotellaceae.g__Prevotella	5.32343			1	1
p__Firmicutes.c__Clostridia.o__Clostridiales.f__Lachnospiraceae__XIV_.g__Lachnospiraceae__XIV__unclassified	2.18563			1	1
p__Proteobacteria.c__Gammaproteobacteria.o__Gammaproteobacteria_unclassified.f__Gammaproteobacteria_unclassified.g__Gammaproteobacteria_unclassified	2.51801			1	1
p__Firmicutes.c__Bacilli.o__Lactobacillales.f__Carnobacteriaceae.g__Granulicatella	4.19473	Ep	3.40165	3.58804e-05	0.000124801
p__Firmicutes.c__Bacilli.o__Lactobacillales.f__Streptococcaceae.g__Lactococcus	0			1	1
p__Proteobacteria.c__Betaproteobacteria.o__Rhodocyclales.f__Rhodocyclaceae.g__Rhodocyclus	0.165838			1	1
p__Proteobacteria.c__Alphaproteobacteria.o__Alphaproteobacteria_unclassified.f__Alphaproteobacteria_unclassified.g__Alphaproteobacteria_unclassified	0			1	1
p__Firmicutes.c__Clostridia.o__Clostridiales.f__Peptostreptococcaceae__XI_.g__Peptostreptococcus	4.02629	HC	3.59497	1.11309e-22	1.36995e-21
p__Firmicutes.c__Negativicutes.o__Veillonellales.f__Veillonellaceae.g__Megasphaera	3.01811			5.31973e-08	2.12789e-07
p__Actinobacteria.c__Actinobacteria.o__Actinomycetales.f__Actinomycetaceae.g__Mobiluncus	1.64709			1	1
p__Actinobacteria.c__Actinobacteria.o__Bifidobacteriales.f__Bifidobacteriaceae.g__Alloscardovia	0.996074			1	1
p__Firmicutes.c__Bacilli.o__Bacillales.f__Staphylococcaceae.g__Staphylococcus	1.39111			1	1
p__Bacteria_unclassified.c__Bacteria_unclassified.o__Bacteria_unclassified.f__Bacteria_unclassified.g__Bacteria_unclassified	3.37793			1	1
p__Saccharibacteria__TM7_.c__Saccharibacteria__TM7___C_1_.o__Saccharibacteria__TM7___O_1_.f__Saccharibacteria__TM7___F_1_.g__Saccharibacteria__TM7___G_6_	3.5611	Ep	3.04008	1.25835e-06	4.91061e-06
p__Firmicutes.c__Bacilli.o__Bacilli_unclassified.f__Bacilli_unclassified.g__Bacilli_unclassified	2.08497	Ep	3.00317	3.13975e-06	1.16828e-05
p__Firmicutes.c__Mollicutes.o__Mollicutes__O_1_.f__Mollicutes__F_1_.g__Mollicutes__G_1_	1.07846			1	1

## Sheet: Sheet10
Supplementary table S9. The corresponding LDA value and p value of the microbial function in the discovery cohort (100 HC and 200 EP).
Biomaker_names	Logarithm value	Groups	LDA_value	P_value	q_value
Level1_Environmental_Information_Processing.Level2_Membrane_transport.Level3_ABC_transporters	4.86831			1	1
Level1_Genetic_Information_Processing.Level2_Translation.Level3_RNA_transport	3.66923			0.00294537	0.00755979
Level1_Metabolism.Level2_Xenobiotics_biodegradation_and_metabolism.Level3_Xylene_degradation	3.17903			1	1
Level1_Metabolism.Level2_Metabolism_of_cofactors_and_vitamins.Level3_One_carbon_pool_by_folate	5.31654	HC	3.50543	0.0214525	0.0446445
Level1_Metabolism.Level2_Carbohydrate_metabolism.Level3_Inositol_phosphate_metabolism	4.33823			0.0228507	0.04692
Level1_Metabolism.Level2_Carbohydrate_metabolism.Level3_Citrate_cycle_TCA_cycle	5.10429	HC	3.62588	1.25216e-05	5.67155e-05
Level1_Genetic_Information_Processing.Level2_Transcription.Level3_Spliceosome	2.16619			1.94138e-06	1.06776e-05
Level1_Metabolism.Level2_Metabolism_of_cofactors_and_vitamins.Level3_Riboflavin_metabolism	5.0709	HC	3.51576	2.76726e-05	0.000109271
Level1_Metabolism.Level2_Metabolism_of_terpenoids_and_polyketides.Level3_Geraniol_degradation	3.684			0.000427232	0.0014303
Level1_Cellular_Processes.Level2_Cellular_community_prokaryotes.Level3_Biofilm_formation_Vibrio_cholerae	4.21811			1	1
Level1_Metabolism.Level2_Nucleotide_metabolism.Level3_Pyrimidine_metabolism	5.12412			1	1
Level1_Genetic_Information_Processing.Level2_Transcription.Level3_RNA_polymerase	4.91923			1	1
Level1_Metabolism.Level2_Lipid_metabolism.Level3_Fatty_acid_degradation	4.59148	Ep	3.17333	0.0238846	0.0477693
Level1_Metabolism.Level2_Xenobiotics_biodegradation_and_metabolism.Level3_Styrene_degradation	3.93463	HC	3.08963	0.0237072	0.0477693
Level1_Metabolism.Level2_Xenobiotics_biodegradation_and_metabolism.Level3_Polycyclic_aromatic_hydrocarbon_degradation	2.371			1	1
Level1_Metabolism.Level2_Metabolism_of_terpenoids_and_polyketides.Level3_Biosynthesis_of_vancomycin_group_antibiotics	5.38067	HC	3.99111	4.52405e-06	2.24743e-05
Level1_Metabolism.Level2_Xenobiotics_biodegradation_and_metabolism.Level3_Atrazine_degradation	3.33921			1	1
Level1_Human_Diseases.Level2_Infectious_diseases__Parasitic.Level3_Chagas_disease_American_trypanosomiasis	2.49472			1.37811e-05	6.06368e-05
Level1_Organismal_Systems.Level2_Immune_system.Level3_NOD_like_receptor_signaling_pathway	3.9141			1	1
Level1_Genetic_Information_Processing.Level2_Translation.Level3_Aminoacyl_tRNA_biosynthesis	5.28527	HC	3.25577	0.0371685	0.0706659
Level1_Cellular_Processes.Level2_Cell_motility.Level3_Flagellar_assembly	4.40104	Ep	3.83248	6.22859e-21	9.59203e-19
Level1_Metabolism.Level2_Carbohydrate_metabolism.Level3_C5_Branched_dibasic_acid_metabolism	5.21094			1	1
Level1_Metabolism.Level2_Metabolism_of_cofactors_and_vitamins.Level3_Nicotinate_and_nicotinamide_metabolism	5.12067	HC	3.51011	6.4553e-06	3.10661e-05
Level1_Genetic_Information_Processing.Level2_Replication_and_repair.Level3_Mismatch_repair	5.28612	HC	3.40941	3.89721e-06	2.02796e-05
Level1_Metabolism.Level2_Amino_acid_metabolism.Level3_Tryptophan_metabolism	4.36662			1	1
Level1_Metabolism.Level2_Carbohydrate_metabolism.Level3_Amino_sugar_and_nucleotide_sugar_metabolism	5.02037			1	1
Level1_Metabolism.Level2_Metabolism_of_terpenoids_and_polyketides.Level3_Limonene_and_pinene_degradation	3.53754			1	1
Level1_Metabolism.Level2_Metabolism_of_cofactors_and_vitamins.Level3_Pantothenate_and_CoA_biosynthesis	5.25405	HC	3.21629	0.0032725	0.00799945
Level1_Environmental_Information_Processing.Level2_Signal_transduction.Level3_Calcium_signaling_pathway	0			1	1
Level1_Human_Diseases.Level2_Infectious_diseases__Parasitic.Level3_African_trypanosomiasis	2.6595			1	1
Level1_Human_Diseases.Level2_Infectious_diseases__Bacterial.Level3_Epithelial_cell_signaling_in_Helicobacter_pylori_infection	4.19721			0.00618891	0.0141976
Level1_Metabolism.Level2_Glycan_biosynthesis_and_metabolism.Level3_Other_types_of_O_glycan_biosynthesis	2.20014			1	1
Level1_Metabolism.Level2_Glycan_biosynthesis_and_metabolism.Level3_N_Glycan_biosynthesis	3.86535			1	1
Level1_Metabolism.Level2_Glycan_biosynthesis_and_metabolism.Level3_Glycosaminoglycan_degradation	4.72508	HC	3.71745	0.00111972	0.00313521
Level1_Metabolism.Level2_Biosynthesis_of_other_secondary_metabolites.Level3_Flavonoid_biosynthesis	3.63759			1	1
Level1_Genetic_Information_Processing.Level2_Replication_and_repair.Level3_Base_excision_repair	5.05021	HC	3.28976	8.41399e-08	7.74209e-07
Level1_Metabolism.Level2_Energy_metabolism.Level3_Sulfur_metabolism	4.98267			1	1
Level1_Genetic_Information_Processing.Level2_Folding_sorting_and_degradation.Level3_Protein_export	5.21533			1	1
Level1_Genetic_Information_Processing.Level2_Folding_sorting_and_degradation.Level3_Proteasome	2.82288			1	1
Level1_Metabolism.Level2_Lipid_metabolism.Level3_Primary_bile_acid_biosynthesis	2.92774			0.000493101	0.00158203
Level1_Metabolism.Level2_Xenobiotics_biodegradation_and_metabolism.Level3_Toluene_degradation	4.19622			1	1
Level1_Metabolism.Level2_Biosynthesis_of_other_secondary_metabolites.Level3_Penicillin_and_cephalosporin_biosynthesis	3.76723	Ep	3.19832	2.23842e-16	5.74527e-15
Level1_Organismal_Systems.Level2_Digestive_system.Level3_Protein_digestion_and_absorption	3.85093			1	1
Level1_Metabolism.Level2_Carbohydrate_metabolism.Level3_Glyoxylate_and_dicarboxylate_metabolism	4.76291	Ep	3.3972	0.0056287	0.0131336
Level1_Metabolism.Level2_Energy_metabolism.Level3_Oxidative_phosphorylation	4.73861	HC	3.113	0.00321333	0.00798151
Level1_Metabolism.Level2_Carbohydrate_metabolism.Level3_Butanoate_metabolism	4.86342	Ep	3.15421	0.0257919	0.0509225
Level1_Metabolism.Level2_Xenobiotics_biodegradation_and_metabolism.Level3_Dioxin_degradation	4.3524	Ep	3.64496	6.17745e-10	9.51328e-09
Level1_Metabolism.Level2_Carbohydrate_metabolism.Level3_Propanoate_metabolism	4.83928	Ep	3.11887	0.00460258	0.011075
Level1_Metabolism.Level2_Metabolism_of_terpenoids_and_polyketides.Level3_Biosynthesis_of_ansamycins	5.58278	Ep	4.05127	0.000152713	0.000546927
Level1_Metabolism.Level2_Metabolism_of_terpenoids_and_polyketides.Level3_Zeatin_biosynthesis	4.93123	HC	3.30707	0.0392726	0.0737559
Level1_Human_Diseases.Level2_Infectious_diseases__Bacterial.Level3_Shigellosis	0.143481			1	1
Level1_Metabolism.Level2_Metabolism_of_other_amino_acids.Level3_Phosphonate_and_phosphinate_metabolism	4.2734			0.0370402	0.0706659
Level1_Organismal_Systems.Level2_Environmental_adaptation.Level3_Plant_pathogen_interaction	4.2496			1	1
Level1_Metabolism.Level2_Carbohydrate_metabolism.Level3_Pentose_and_glucuronate_interconversions	4.51306	Ep	3.06956	2.44627e-07	2.09292e-06
Level1_Metabolism.Level2_Biosynthesis_of_other_secondary_metabolites.Level3_Streptomycin_biosynthesis	5.21439	HC	3.68439	2.44241e-05	9.89818e-05
Level1_Metabolism.Level2_Amino_acid_metabolism.Level3_Valine_leucine_and_isoleucine_degradation	4.64783	Ep	3.46183	2.26675e-10	3.87866e-09
Level1_Metabolism.Level2_Energy_metabolism.Level3_Carbon_fixation_in_photosynthetic_organisms	5.24302	HC	3.41077	0.000660643	0.00207631
Level1_Human_Diseases.Level2_Cardiovascular_diseases.Level3_Hypertrophic_cardiomyopathy_HCM	0			1	1
Level1_Metabolism.Level2_Xenobiotics_biodegradation_and_metabolism.Level3_Aminobenzoate_degradation	4.23639			1	1
Level1_Metabolism.Level2_Amino_acid_metabolism.Level3_Cysteine_and_methionine_metabolism	5.13911	HC	3.28156	0.00315514	0.00796544
Level1_Metabolism.Level2_Metabolism_of_other_amino_acids.Level3_D_Glutamine_and_D_glutamate_metabolism	5.41698	HC	3.6003	0.000418326	0.0014303
Level1_Metabolism.Level2_Amino_acid_metabolism.Level3_Arginine_and_proline_metabolism	4.7832			1	1
Level1_Metabolism.Level2_Xenobiotics_biodegradation_and_metabolism.Level3_Caprolactam_degradation	3.52504	Ep	3.11285	7.78004e-17	2.39625e-15
Level1_Human_Diseases.Level2_Infectious_diseases__Bacterial.Level3_Staphylococcus_aureus_infection	3.77365	Ep	3.06741	8.54646e-08	7.74209e-07
Level1_Metabolism.Level2_Amino_acid_metabolism.Level3_Phenylalanine_tyrosine_and_tryptophan_biosynthesis	5.09358			1	1
Level1_Metabolism.Level2_Metabolism_of_cofactors_and_vitamins.Level3_Vitamin_B6_metabolism	5.11855	HC	3.47796	1.04149e-06	7.29799e-06
Level1_Metabolism.Level2_Metabolism_of_other_amino_acids.Level3_Glutathione_metabolism	4.9195			1	1
Level1_Metabolism.Level2_Metabolism_of_other_amino_acids.Level3_Selenocompound_metabolism	5.06059			1	1
Level1_Metabolism.Level2_Metabolism_of_other_amino_acids.Level3_D_Alanine_metabolism	5.30774	HC	3.07086	0.0443791	0.0813617
Level1_Metabolism.Level2_Energy_metabolism.Level3_Methane_metabolism	4.67249			1	1
Level1_Genetic_Information_Processing.Level2_Translation.Level3_Ribosome_biogenesis_in_eukaryotes	3.91559			6.37031e-07	4.90514e-06
Level1_Metabolism.Level2_Lipid_metabolism.Level3_Glycerolipid_metabolism	4.61552			1	1
Level1_Metabolism.Level2_Glycan_biosynthesis_and_metabolism.Level3_Glycosylphosphatidylinositol_GPI_anchor_biosynthesis	0.921001			3.09655e-08	3.17912e-07
Level1_Metabolism.Level2_Energy_metabolism.Level3_Carbon_fixation_pathways_in_prokaryotes	5.1076	HC	3.3771	0.000482797	0.00158193
Level1_Metabolism.Level2_Carbohydrate_metabolism.Level3_Pyruvate_metabolism	5.08583			1	1
Level1_Human_Diseases.Level2_Immune_diseases.Level3_Systemic_lupus_erythematosus	3.32062			0.00278681	0.00727405
Level1_Metabolism.Level2_Lipid_metabolism.Level3_Sphingolipid_metabolism	4.49223	HC	3.37422	0.0131146	0.0276664
Level1_Metabolism.Level2_Metabolism_of_other_amino_acids.Level3_Taurine_and_hypotaurine_metabolism	4.90053			1	1
Level1_Human_Diseases.Level2_Infectious_diseases__Parasitic.Level3_Amoebiasis	3.04434			1	1
Level1_Environmental_Information_Processing.Level2_Signal_transduction.Level3_Plant_hormone_signal_transduction	0			1	1
Level1_Metabolism.Level2_Carbohydrate_metabolism.Level3_Glycolysis_Gluconeogenesis	5.06672			1	1
Level1_Metabolism.Level2_Metabolism_of_cofactors_and_vitamins.Level3_Ubiquinone_and_other_terpenoid_quinone_biosynthesis	4.77982			1	1
Level1_Metabolism.Level2_Biosynthesis_of_other_secondary_metabolites.Level3_Isoflavonoid_biosynthesis	0			1	1
Level1_Metabolism.Level2_Xenobiotics_biodegradation_and_metabolism.Level3_Chlorocyclohexane_and_chlorobenzene_degradation	3.61833	Ep	3.17394	1.81503e-17	9.31715e-16
Level1_Metabolism.Level2_Glycan_biosynthesis_and_metabolism.Level3_Lipopolysaccharide_biosynthesis	5.26754	HC	3.81993	1.93404e-08	2.29109e-07
Level1_Genetic_Information_Processing.Level2_Folding_sorting_and_degradation.Level3_Protein_processing_in_endoplasmic_reticulum	3.44925			1	1
Level1_Metabolism.Level2_Xenobiotics_biodegradation_and_metabolism.Level3_Ethylbenzene_degradation	4.03846	Ep	3.46659	4.19411e-07	3.39944e-06
Level1_Human_Diseases.Level2_Infectious_diseases__Bacterial.Level3_Bacterial_invasion_of_epithelial_cells	2.80189			1.66408e-06	9.8565e-06
Level1_Genetic_Information_Processing.Level2_Translation.Level3_Ribosome	5.27564	HC	3.39734	0.0010706	0.00305319
Level1_Metabolism.Level2_Lipid_metabolism.Level3_Steroid_hormone_biosynthesis	3.18273			0.00685296	0.015295
Level1_Cellular_Processes.Level2_Transport_and_catabolism.Level3_Endocytosis	1.25543			0.00480945	0.0113947
Level1_Metabolism.Level2_Metabolism_of_terpenoids_and_polyketides.Level3_Biosynthesis_of_siderophore_group_nonribosomal_peptides	3.97361			1	1
Level1_Metabolism.Level2_Energy_metabolism.Level3_Photosynthesis_antenna_proteins	1.63049			1	1
Level1_Metabolism.Level2_Amino_acid_metabolism.Level3_Histidine_metabolism	4.98727	Ep	3.40947	8.5726e-05	0.000321995
Level1_Genetic_Information_Processing.Level2_Folding_sorting_and_degradation.Level3_RNA_degradation	4.83755			3.95056e-06	2.02796e-05
Level1_Metabolism.Level2_Carbohydrate_metabolism.Level3_Pentose_phosphate_pathway	5.19451	HC	3.06828	0.00626907	0.0141976
Level1_Environmental_Information_Processing.Level2_Membrane_transport.Level3_Bacterial_secretion_system	4.99697			1	1
Level1_Metabolism.Level2_Metabolism_of_cofactors_and_vitamins.Level3_Retinol_metabolism	3.92745			0.0413363	0.0766962
Level1_Cellular_Processes.Level2_Cell_growth_and_death.Level3_Meiosis_yeast	1.85631			1	1
Level1_Metabolism.Level2_Carbohydrate_metabolism.Level3_Starch_and_sucrose_metabolism	4.88454			1	1
Level1_Cellular_Processes.Level2_Cell_motility.Level3_Bacterial_chemotaxis	4.65867	Ep	3.97309	3.13223e-17	1.20591e-15
Level1_Cellular_Processes.Level2_Cell_growth_and_death.Level3_Apoptosis	3.83272			1	1
Level1_Metabolism.Level2_Metabolism_of_terpenoids_and_polyketides.Level3_Terpenoid_backbone_biosynthesis	5.17244	HC	3.34372	0.000710109	0.00218003
Level1_Metabolism.Level2_Xenobiotics_biodegradation_and_metabolism.Level3_Drug_metabolism_other_enzymes	5.01896			1	1
Level1_Metabolism.Level2_Metabolism_of_cofactors_and_vitamins.Level3_Lipoic_acid_metabolism	5.15737	HC	3.85813	0.000288221	0.00100877
Level1_Metabolism.Level2_Energy_metabolism.Level3_Photosynthesis	4.26187			1	1
Level1_Metabolism.Level2_Xenobiotics_biodegradation_and_metabolism.Level3_Benzoate_degradation	4.21423	Ep	3.31727	2.24699e-13	4.94337e-12
Level1_Metabolism.Level2_Carbohydrate_metabolism.Level3_Fructose_and_mannose_metabolism	4.93024			1	1
Level1_Metabolism.Level2_Lipid_metabolism.Level3_Synthesis_and_degradation_of_ketone_bodies	4.65057	Ep	4.03086	4.79048e-20	3.68867e-18
Level1_Organismal_Systems.Level2_Endocrine_system.Level3_Renin_angiotensin_system	0			1	1
Level1_Metabolism.Level2_Amino_acid_metabolism.Level3_Tyrosine_metabolism	4.49145			1	1
Level1_Metabolism.Level2_Amino_acid_metabolism.Level3_Valine_leucine_and_isoleucine_biosynthesis	5.31873			1	1
Level1_Metabolism.Level2_Metabolism_of_other_amino_acids.Level3_beta_Alanine_metabolism	4.68613	Ep	3.79533	0.00166988	0.00451161
Level1_Metabolism.Level2_Lipid_metabolism.Level3_Biosynthesis_of_unsaturated_fatty_acids	4.54528	Ep	3.30907	1.78151e-05	7.6209e-05
Level1_Metabolism.Level2_Metabolism_of_other_amino_acids.Level3_Cyanoamino_acid_metabolism	4.21081			1	1
Level1_Organismal_Systems.Level2_Endocrine_system.Level3_Insulin_signaling_pathway	3.94178			1	1
Level1_Metabolism.Level2_Metabolism_of_cofactors_and_vitamins.Level3_Folate_biosynthesis	5.21262			1	1
Level1_Metabolism.Level2_Xenobiotics_biodegradation_and_metabolism.Level3_Nitrotoluene_degradation	4.28971			1	1
Level1_Metabolism.Level2_Lipid_metabolism.Level3_Linoleic_acid_metabolism	3.95417	Ep	3.0158	0.0300508	0.0585801
Level1_Metabolism.Level2_Lipid_metabolism.Level3_Fatty_acid_biosynthesis	5.26387			1	1
Level1_Genetic_Information_Processing.Level2_Replication_and_repair.Level3_Nucleotide_excision_repair	4.94538	HC	3.17036	0.000732345	0.00218003
Level1_Metabolism.Level2_Lipid_metabolism.Level3_Secondary_bile_acid_biosynthesis	3.86773			0.000736113	0.00218003
Level1_Metabolism.Level2_Carbohydrate_metabolism.Level3_Galactose_metabolism	4.90506	Ep	3.45725	0.000968495	0.00281412
Level1_Metabolism.Level2_Amino_acid_metabolism.Level3_Lysine_biosynthesis	5.171			0.045587	0.082593
Level1_Metabolism.Level2_Amino_acid_metabolism.Level3_Glycine_serine_and_threonine_metabolism	5.05933			1	1
Level1_Metabolism.Level2_Metabolism_of_terpenoids_and_polyketides.Level3_Carotenoid_biosynthesis	3.50747			1	1
Level1_Metabolism.Level2_Xenobiotics_biodegradation_and_metabolism.Level3_Naphthalene_degradation	4.2676	Ep	3.59325	1.04257e-06	7.29799e-06
Level1_Genetic_Information_Processing.Level2_Replication_and_repair.Level3_Homologous_recombination	5.24244	HC	3.28397	7.22674e-06	3.37248e-05
Level1_Metabolism.Level2_Metabolism_of_cofactors_and_vitamins.Level3_Biotin_metabolism	5.21995			1	1
Level1_Environmental_Information_Processing.Level2_Signal_transduction.Level3_Two_component_system	4.43265	Ep	3.47344	7.91391e-09	1.01562e-07
Level1_Metabolism.Level2_Energy_metabolism.Level3_Nitrogen_metabolism	4.8473	HC	3.13022	1.82319e-06	1.0399e-05
Level1_Genetic_Information_Processing.Level2_Replication_and_repair.Level3_DNA_replication	5.14885			1	1
Level1_Metabolism.Level2_Xenobiotics_biodegradation_and_metabolism.Level3_Chloroalkane_and_chloroalkene_degradation	4.06083			1	1
Level1_Metabolism.Level2_Lipid_metabolism.Level3_Steroid_biosynthesis	2.32592			0.00870978	0.0191615
Level1_Genetic_Information_Processing.Level2_Replication_and_repair.Level3_Non_homologous_end_joining	2.22111			0.000127683	0.000468172
Level1_Genetic_Information_Processing.Level2_Folding_sorting_and_degradation.Level3_Sulfur_relay_system	4.97615			1	1
Level1_Cellular_Processes.Level2_Cell_growth_and_death.Level3_Cell_cycle_Caulobacter	5.22797			1	1
Level1_Metabolism.Level2_Amino_acid_metabolism.Level3_Phenylalanine_metabolism	4.43951			1	1
Level1_Metabolism.Level2_Biosynthesis_of_other_secondary_metabolites.Level3_Tropane_piperidine_and_pyridine_alkaloid_biosynthesis	4.65442	HC	3.01253	0.00930472	0.0201821
Level1_Metabolism.Level2_Glycan_biosynthesis_and_metabolism.Level3_Other_glycan_degradation	5.10927	HC	3.95522	0.0123065	0.0263222
Level1_Metabolism.Level2_Amino_acid_metabolism.Level3_Lysine_degradation	4.29324	Ep	3.20236	6.77172e-11	1.30356e-09
Level1_Cellular_Processes.Level2_Transport_and_catabolism.Level3_Peroxisome	4.44606			0.00137771	0.00378871
Level1_Human_Diseases.Level2_Infectious_diseases__Bacterial.Level3_Vibrio_cholerae_infection	2.05783			0.00205549	0.00545767
Level1_Metabolism.Level2_Carbohydrate_metabolism.Level3_Ascorbate_and_aldarate_metabolism	4.40376	Ep	3.3225	6.89727e-10	9.65618e-09
Level1_Metabolism.Level2_Lipid_metabolism.Level3_Glycerophospholipid_metabolism	4.84829	HC	3.337	1.18447e-06	7.93077e-06
Level1_Metabolism.Level2_Amino_acid_metabolism.Level3_Alanine_aspartate_and_glutamate_metabolism	5.19389	HC	3.40267	4.2069e-05	0.000161966
Level1_Metabolism.Level2_Xenobiotics_biodegradation_and_metabolism.Level3_Fluorobenzoate_degradation	2.58284			1	1
Level1_Metabolism.Level2_Glycan_biosynthesis_and_metabolism.Level3_Glycosphingolipid_biosynthesis_lacto_and_neolacto_series	0			1	1
Level1_Metabolism.Level2_Glycan_biosynthesis_and_metabolism.Level3_Peptidoglycan_biosynthesis	5.33014	HC	3.4589	1.9718e-05	8.20696e-05
Level1_Metabolism.Level2_Nucleotide_metabolism.Level3_Purine_metabolism	5.00452			1	1
Level1_Metabolism.Level2_Metabolism_of_other_amino_acids.Level3_D_Arginine_and_D_ornithine_metabolism	4.51365	Ep	3.77634	1.58403e-06	9.8565e-06
Level1_Metabolism.Level2_Metabolism_of_cofactors_and_vitamins.Level3_Thiamine_metabolism	5.20495	HC	3.67348	2.97381e-08	3.17912e-07
Level1_Environmental_Information_Processing.Level2_Membrane_transport.Level3_Phosphotransferase_system_PTS	4.67877	Ep	3.66874	1.64082e-06	9.8565e-06
Level1_Metabolism.Level2_Metabolism_of_cofactors_and_vitamins.Level3_Porphyrin_and_chlorophyll_metabolism	4.91758			1	1

[truncated: 13 more sheets: Sheet11, Sheet12, Sheet13, Sheet14, Sheet15, Sheet16, Sheet17, Sheet18, Sheet19, Sheet20, Sheet21, Sheet22, Sheet23]
